# Supplementary material for: Investigation of protein quaternary structure via stoichiometry and symmetry ınformation
Source: PLoS One. 2018 Jun 4;13(6):e0197176. doi: 10.1371/journal.pone.0197176 (PMC5986128; doi:10.1371/journal.pone.0197176)
Supplement: S3 Table — (XLSX) [file pone.0197176.s006.xlsx]

## Sheet: Sayfa1
PDB ID	Dataset	BA Number	OS_True	St_True	Sy_True	OS_TM	St_SC	Sy_SC	St_PISA	Sy_PISA	St_EPPIC	Sy_EPPIC	Final_Result_TM	St_Result_SC	Sy_Result_SC	Final_Result_SC	St_Result_PISA	Sy_Result_PISA	Final_Result_PISA	St_Result_EPPIC	Sy_Result_EPPIC	Final_Result_EPPIC	4_Methods_Final_Result	3_Methods_Final_Result
12AS	Bahadur	1	dimer	A2	C2	NA	NA	NA	A2	C2	A2	C2	N/A	N/A	N/A	N/A	Correct	Correct	Correct	Correct	Correct	Correct	Correct	Correct
13PK	Bahadur	1	monomer	A	C1	NA	NA	NA	A2	C2	A	C1	N/A	N/A	N/A	N/A	Wrong	Wrong	Wrong	Correct	Correct	Correct	Inconclusive	Inconclusive
1A0L	Ponstingl	1	tetramer	A4	D2	tetramer	A4	D2	A4	D2	A2	C2	Correct	Correct	Correct	Correct	Correct	Correct	Correct	Wrong	Wrong	Wrong	Correct	Correct
1A12	Bahadur	1	monomer	A	C1	trimer	NA	NA	A	C1	A	C1	Wrong	N/A	N/A	N/A	Correct	Correct	Correct	Correct	Correct	Correct	Correct	Correct
1A19	Ponstingl	1	monomer	A	C1	dimer	A	C1	A	C1	A	C1	Wrong	Correct	Correct	Correct	Correct	Correct	Correct	Correct	Correct	Correct	Correct	Correct
1A2Z	Ponstingl	1	tetramer	A4	D2	tetramer	NA	NA	A4	D2	A4	D2	Correct	N/A	N/A	N/A	Correct	Correct	Correct	Correct	Correct	Correct	Correct	Correct		BA	Biological Assembly
1A39	Bahadur	1	monomer	A	C1	NA	A	C1	A	C1	A	C1	N/A	Correct	Correct	Correct	Correct	Correct	Correct	Correct	Correct	Correct	Correct	Correct		OS	Oligomeric State
1A3C	Ponstingl	1	dimer	A2	C2	hexamer	NA	NA	A2	C2	A2	C2	Wrong	N/A	N/A	N/A	Correct	Correct	Correct	Correct	Correct	Correct	Correct	Correct		St	Stoichiometry
1A3G	Ponstingl	1	hexamer	A6	D3	dimer	A6	D3	A6	D3	A2	C2	Wrong	Correct	Correct	Correct	Correct	Correct	Correct	Wrong	Wrong	Wrong	Inconclusive	Correct		Sy	Symmetry
1A3Y	Bahadur	1	monomer	A	C1	monomer	A	C1	A	C1	A	C1	Correct	Correct	Correct	Correct	Correct	Correct	Correct	Correct	Correct	Correct	Correct	Correct		SC	Sequence Cluster
1A4E	Ponstingl	1	tetramer	A4	D2	Inconclusive	NA	NA	A4	D2	A4	D2	Inconclusive	N/A	N/A	N/A	Correct	Correct	Correct	Correct	Correct	Correct	Correct	Correct		EPPIC	Evolutionary Protein-Protein Interface Classifier
1A4I	Bahadur	1	dimer	A2	C2	dimer	A2	C2	A2	C2	A2	C2	Correct	Correct	Correct	Correct	Correct	Correct	Correct	Correct	Correct	Correct	Correct	Correct		PISA	Protein Interfaces Surfaces and Assemblies
1A4U	Bahadur	1	dimer	A2	C2	dimer	A2	C2	A2	C2	A2	C2	Correct	Correct	Correct	Correct	Correct	Correct	Correct	Correct	Correct	Correct	Correct	Correct
1A6Q	Ponstingl	1	monomer	A	C1	NA	A	C1	A	C1	A	C1	N/A	Correct	Correct	Correct	Correct	Correct	Correct	Correct	Correct	Correct	Correct	Correct
1A7T	Bahadur	1	monomer	A	C1	dimer	A	C1	A	C1	A	C1	Wrong	Correct	Correct	Correct	Correct	Correct	Correct	Correct	Correct	Correct	Correct	Correct
1A7V	Bahadur	1	monomer	A	C1	Inconclusive	NA	NA	A	C1	A	C1	Inconclusive	N/A	N/A	N/A	Correct	Correct	Correct	Correct	Correct	Correct	Correct	Correct
1A8O	Ponstingl	1	monomer	A	C1	dimer	A2	C2	A2	C2	A	C1	Wrong	Wrong	Wrong	Wrong	Wrong	Wrong	Wrong	Correct	Correct	Correct	Wrong	Wrong
1AA0	Ponstingl	1	trimer	A3	C3	trimer	NA	NA	A3	C3	A3	C3	Correct	N/A	N/A	N/A	Correct	Correct	Correct	Correct	Correct	Correct	Correct	Correct
1AA7	Bahadur	1	dimer	A2	C2	Inconclusive	A	C1	Inconclusive	Inconclusive	A2	C2	Inconclusive	Wrong	Wrong	Wrong	Inconclusive	Inconclusive	Inconclusive	Correct	Correct	Correct	Inconclusive	Inconclusive
1AD3	Ponstingl	1	dimer	A2	C2	Inconclusive	A2	C2	A2	C2	A2	C2	Inconclusive	Correct	Correct	Correct	Correct	Correct	Correct	Correct	Correct	Correct	Correct	Correct
1AD5	Bahadur	1	monomer	A	C1	NA	A	C1	Inconclusive	Inconclusive	A	C1	N/A	Correct	Correct	Correct	Inconclusive	Inconclusive	Inconclusive	Correct	Correct	Correct	Correct	Correct
1ADE	Bahadur	1	dimer	A2	C2	dimer	A2	C2	A2	C2	A2	C2	Correct	Correct	Correct	Correct	Correct	Correct	Correct	Correct	Correct	Correct	Correct	Correct
1ADO	Ponstingl	1	tetramer	A4	D2	NA	A4	D2	A4	D2	A4	D2	N/A	Correct	Correct	Correct	Correct	Correct	Correct	Correct	Correct	Correct	Correct	Correct
1AE9	Bahadur	1	monomer	A	C1	dimer	NA	NA	A	C1	A	C1	Wrong	N/A	N/A	N/A	Correct	Correct	Correct	Correct	Correct	Correct	Correct	Correct
1AF5	Ponstingl	1	dimer	A2	C2	NA	NA	NA	A2	C2	A2	C2	N/A	N/A	N/A	N/A	Correct	Correct	Correct	Correct	Correct	Correct	Correct	Correct
1AF7	Bahadur	1	monomer	A	C1	dimer	NA	NA	A	C1	A	C1	Wrong	N/A	N/A	N/A	Correct	Correct	Correct	Correct	Correct	Correct	Correct	Correct
1AFK	Ponstingl	1	monomer	A	C1	dimer	A	C1	Inconclusive	Inconclusive	A	C1	Wrong	Correct	Correct	Correct	Inconclusive	Inconclusive	Inconclusive	Correct	Correct	Correct	Correct	Correct
1AFW	Ponstingl	1	dimer	A2	C2	tetramer	NA	NA	A2	C2	A2	C2	Wrong	N/A	N/A	N/A	Correct	Correct	Correct	Correct	Correct	Correct	Correct	Correct
1AG9	Bahadur	1	monomer	A	C1	NA	A	C1	A2	C2	A	C1	N/A	Correct	Correct	Correct	Wrong	Wrong	Wrong	Correct	Correct	Correct	Correct	Correct
1AH7	Ponstingl	1	monomer	A	C1	Inconclusive	A	C1	A	C1	A2	C2	Inconclusive	Correct	Correct	Correct	Correct	Correct	Correct	Wrong	Wrong	Wrong	Correct	Correct
1AJK	Bahadur	1	monomer	A	C1	tetramer	NA	NA	A	C1	A	C1	Wrong	N/A	N/A	N/A	Correct	Correct	Correct	Correct	Correct	Correct	Correct	Correct
1AJQ	Ponstingl	1	dimer	AB	C1	dimer	AB	C1	AB	C1	AB	C1	Correct	Correct	Correct	Correct	Correct	Correct	Correct	Correct	Correct	Correct	Correct	Correct
1AJS	Ponstingl	1	dimer	A2	C2	dimer	A2	C2	A2	C2	AB	C1	Correct	Correct	Correct	Correct	Correct	Correct	Correct	Wrong	Wrong	Wrong	Correct	Correct
1AKO	Ponstingl	1	monomer	A	C1	NA	NA	NA	Inconclusive	Inconclusive	A	C1	N/A	N/A	N/A	N/A	Inconclusive	Inconclusive	Inconclusive	Correct	Correct	Correct	Correct	Correct
1AKZ	Bahadur	1	monomer	A	C1	NA	A	C1	A	C1	A	C1	N/A	Correct	Correct	Correct	Correct	Correct	Correct	Correct	Correct	Correct	Correct	Correct
1ALK	Ponstingl	1	dimer	A2	C2	NA	A2	C2	A2	C2	A2	C2	N/A	Correct	Correct	Correct	Correct	Correct	Correct	Correct	Correct	Correct	Correct	Correct
1AMJ	Ponstingl	1	monomer	A	C1	NA	A	C1	A	C1	A	C1	N/A	Correct	Correct	Correct	Correct	Correct	Correct	Correct	Correct	Correct	Correct	Correct
1AMK	Ponstingl	1	dimer	A2	C2	dimer	A2	C2	A2	C2	A2	C2	Correct	Correct	Correct	Correct	Correct	Correct	Correct	Correct	Correct	Correct	Correct	Correct
1AMU	Bahadur	1	monomer	A	C1	NA	NA	NA	A	C1	A	C1	N/A	N/A	N/A	N/A	Correct	Correct	Correct	Correct	Correct	Correct	Correct	Correct
1AOH	Ponstingl	1	monomer	A	C1	dimer	NA	NA	Inconclusive	Inconclusive	A2	C2	Wrong	N/A	N/A	N/A	Inconclusive	Inconclusive	Inconclusive	Wrong	Wrong	Wrong	Wrong	Wrong
1AOM	Ponstingl	1	dimer	A2	C2	dimer	A2	C2	Inconclusive	Inconclusive	A2	C2	Correct	Correct	Correct	Correct	Inconclusive	Inconclusive	Inconclusive	Correct	Correct	Correct	Correct	Correct
1AOR	Bahadur	1	dimer	A2	C2	dimer	NA	NA	A2	C2	A2	C2	Correct	N/A	N/A	N/A	Correct	Correct	Correct	Correct	Correct	Correct	Correct	Correct
1APY	Ponstingl	1	tetramer	A2B2	C2	NA	NA	NA	A2B2	C2	A2B2	C2	N/A	N/A	N/A	N/A	Correct	Correct	Correct	Correct	Correct	Correct	Correct	Correct
1AQ0	Bahadur	1	monomer	A	C1	hexamer	NA	NA	A	C1	A	C1	Wrong	N/A	N/A	N/A	Correct	Correct	Correct	Correct	Correct	Correct	Correct	Correct
1AQ6	Bahadur	1	dimer	A2	C2	dimer	A2	C2	A2	C2	A2	C2	Correct	Correct	Correct	Correct	Correct	Correct	Correct	Correct	Correct	Correct	Correct	Correct
1AQZ	Bahadur	1	monomer	A	C1	29mer	A	C1	A	C1	A	C1	Wrong	Correct	Correct	Correct	Correct	Correct	Correct	Correct	Correct	Correct	Correct	Correct
1ATL	Bahadur	1	monomer	A	C1	dimer	A2	C2	A	C1	A	C1	Wrong	Wrong	Wrong	Wrong	Correct	Correct	Correct	Correct	Correct	Correct	Inconclusive	Correct
1AUA	Ponstingl	1	monomer	A	C1	monomer	NA	NA	A	C1	A	C1	Correct	N/A	N/A	N/A	Correct	Correct	Correct	Correct	Correct	Correct	Correct	Correct
1AUN	Ponstingl	1	monomer	A	C1	monomer	A	C1	A	C1	A	C1	Correct	Correct	Correct	Correct	Correct	Correct	Correct	Correct	Correct	Correct	Correct	Correct
1AUO	Ponstingl	1	dimer	A2	C2	Inconclusive	NA	NA	A2	C2	A	C1	Inconclusive	N/A	N/A	N/A	Correct	Correct	Correct	Wrong	Wrong	Wrong	Inconclusive	Inconclusive
1AW7	Bahadur	1	monomer	A	C1	monomer	A	C1	A	C1	A	C1	Correct	Correct	Correct	Correct	Correct	Correct	Correct	Correct	Correct	Correct	Correct	Correct
1AYI	Ponstingl	1	monomer	A	C1	NA	NA	NA	A	C1	A	C1	N/A	N/A	N/A	N/A	Correct	Correct	Correct	Correct	Correct	Correct	Correct	Correct
1AYL	Bahadur	1	monomer	A	C1	NA	A	C1	A	C1	A	C1	N/A	Correct	Correct	Correct	Correct	Correct	Correct	Correct	Correct	Correct	Correct	Correct
1B0N	Ponstingl	1	dimer	AB	C1	tetramer	NA	NA	A2B2	C2	A2B2	C2	Wrong	N/A	N/A	N/A	Wrong	Wrong	Wrong	Wrong	Wrong	Wrong	Wrong	Wrong
1B1J	Bahadur	1	monomer	A	C1	dimer	A	C1	A	C1	A	C1	Wrong	Correct	Correct	Correct	Correct	Correct	Correct	Correct	Correct	Correct	Correct	Correct
1B24	Bahadur	1	monomer	A	C1	monomer	A	C1	A	C1	A	C1	Correct	Correct	Correct	Correct	Correct	Correct	Correct	Correct	Correct	Correct	Correct	Correct
1B25	Ponstingl	1	tetramer	A4	D2	NA	NA	NA	A4	D2	A2	C2	N/A	N/A	N/A	N/A	Correct	Correct	Correct	Wrong	Wrong	Wrong	Inconclusive	Inconclusive
1B3A	Bahadur	1	dimer	A2	C2	dimer	A2	C2	A4	C2	A2	C2	Correct	Correct	Correct	Correct	Wrong	Correct	Inconclusive	Correct	Correct	Correct	Correct	Correct
1B3J	Bahadur	1	monomer	A	C1	dimer	NA	NA	Inconclusive	Inconclusive	A	C1	Wrong	N/A	N/A	N/A	Inconclusive	Inconclusive	Inconclusive	Correct	Correct	Correct	Inconclusive	Correct
1B5E	Bahadur	1	dimer	A2	C2	monomer	A4	C1	A2	C2	A2	C2	Wrong	Wrong	Wrong	Wrong	Correct	Correct	Correct	Correct	Correct	Correct	Inconclusive	Correct
1B67	Bahadur	1	dimer	A2	C2	dimer	A2	C2	A2	C2	A2	C2	Correct	Correct	Correct	Correct	Correct	Correct	Correct	Correct	Correct	Correct	Correct	Correct
1B77	Ponstingl	1	trimer	A3	C3	trimer	A3	C3	A3	C3	A3	C3	Correct	Correct	Correct	Correct	Correct	Correct	Correct	Correct	Correct	Correct	Correct	Correct
1B7Y	Ponstingl	1	tetramer	A2B2	C2	dimer	A2B2	C2	A2B2	C2	AB	C1	Wrong	Correct	Correct	Correct	Correct	Correct	Correct	Wrong	Wrong	Wrong	Inconclusive	Correct
1B80	Bahadur	1	monomer	A	C1	NA	A	C1	A	C1	A	C1	N/A	Correct	Correct	Correct	Correct	Correct	Correct	Correct	Correct	Correct	Correct	Correct
1B8A	Bahadur	1	dimer	A2	C2	monomer	A2	C2	A2	C2	A2	C2	Wrong	Correct	Correct	Correct	Correct	Correct	Correct	Correct	Correct	Correct	Correct	Correct
1B8J	Bahadur	1	dimer	A2	C2	monomer	A2	C2	A2	C2	A2	C2	Wrong	Correct	Correct	Correct	Correct	Correct	Correct	Correct	Correct	Correct	Correct	Correct
1B8X	Bahadur	1	monomer	A	C1	NA	NA	NA	A2	C2	A2	C2	N/A	N/A	N/A	N/A	Wrong	Wrong	Wrong	Wrong	Wrong	Wrong	Wrong	Wrong
1BAM	Ponstingl	1	dimer	A2	C2	dimer	A2	C2	Inconclusive	Inconclusive	A	C1	Correct	Correct	Correct	Correct	Inconclusive	Inconclusive	Inconclusive	Wrong	Wrong	Wrong	Correct	Inconclusive
1BBH	Bahadur	1	dimer	A2	C2	Inconclusive	NA	NA	A2	C2	A2	C2	Inconclusive	N/A	N/A	N/A	Correct	Correct	Correct	Correct	Correct	Correct	Correct	Correct
1BC2	Bahadur	1	monomer	A	C1	NA	A	C1	A	C1	A	C1	N/A	Correct	Correct	Correct	Correct	Correct	Correct	Correct	Correct	Correct	Correct	Correct
1BD0	Bahadur	1	dimer	A2	C2	dimer	A2	C2	A2	C2	A2	C2	Correct	Correct	Correct	Correct	Correct	Correct	Correct	Correct	Correct	Correct	Correct	Correct
1BE0	Bahadur	1	monomer	A	C1	NA	A	C1	A	C1	A	C1	N/A	Correct	Correct	Correct	Correct	Correct	Correct	Correct	Correct	Correct	Correct	Correct
1BEA	Bahadur	1	monomer	A	C1	NA	NA	NA	Inconclusive	Inconclusive	A	C1	N/A	N/A	N/A	N/A	Inconclusive	Inconclusive	Inconclusive	Correct	Correct	Correct	Correct	Correct
1BF6	Bahadur	1	monomer	A	C1	Inconclusive	NA	NA	A	C1	A	C1	Inconclusive	N/A	N/A	N/A	Correct	Correct	Correct	Correct	Correct	Correct	Correct	Correct
1BFD	Ponstingl	1	tetramer	A4	D2	tetramer	A4	D2	A4	D2	A4	D2	Correct	Correct	Correct	Correct	Correct	Correct	Correct	Correct	Correct	Correct	Correct	Correct
1BG0	Bahadur	1	monomer	A	C1	octamer	A	C1	A	C1	A	C1	Wrong	Correct	Correct	Correct	Correct	Correct	Correct	Correct	Correct	Correct	Correct	Correct
1BGC	Bahadur	1	monomer	A	C1	NA	A	C1	A	C1	A	C1	N/A	Correct	Correct	Correct	Correct	Correct	Correct	Correct	Correct	Correct	Correct	Correct
1BGV	Ponstingl	1	hexamer	A6	D3	NA	A6	D3	A6	D3	A6	D3	N/A	Correct	Correct	Correct	Correct	Correct	Correct	Correct	Correct	Correct	Correct	Correct
1BIF	Ponstingl	1	dimer	A2	C2	dimer	A2	C2	A	C1	A	C1	Correct	Correct	Correct	Correct	Wrong	Wrong	Wrong	Wrong	Wrong	Wrong	Inconclusive	Wrong
1BIN	Bahadur	1	monomer	A	C1	monomer	NA	NA	A	C1	A	C1	Correct	N/A	N/A	N/A	Correct	Correct	Correct	Correct	Correct	Correct	Correct	Correct
1BIQ	Bahadur	1	dimer	A2	C2	dimer	A2	C2	A2	C2	AB	C1	Correct	Correct	Correct	Correct	Correct	Correct	Correct	Wrong	Wrong	Wrong	Correct	Correct
1BIS	Bahadur	1	dimer	A2	C2	dimer	A2	C2	A2	C2	A2	C2	Correct	Correct	Correct	Correct	Correct	Correct	Correct	Correct	Correct	Correct	Correct	Correct
1BJW	Bahadur	1	dimer	A2	C2	dimer	A2	C2	A2	C2	A2	C2	Correct	Correct	Correct	Correct	Correct	Correct	Correct	Correct	Correct	Correct	Correct	Correct
1BKP	Bahadur	1	dimer	A2	C2	dimer	A2	C2	A2	C2	A2	C2	Correct	Correct	Correct	Correct	Correct	Correct	Correct	Correct	Correct	Correct	Correct	Correct
1BKZ	Ponstingl	1	monomer	A	C1	monomer	A	C1	A	C1	A2	C2	Correct	Correct	Correct	Correct	Correct	Correct	Correct	Wrong	Wrong	Wrong	Correct	Correct
1BMD	Bahadur	1	dimer	A2	C2	monomer	A2	C2	A2	C2	A2	C2	Wrong	Correct	Correct	Correct	Correct	Correct	Correct	Correct	Correct	Correct	Correct	Correct
1BOU	Ponstingl	1	tetramer	A2B2	C2	dimer	NA	NA	A2B2	C2	A2B2	C2	Wrong	N/A	N/A	N/A	Correct	Correct	Correct	Correct	Correct	Correct	Correct	Correct
1BP1	Ponstingl	1	monomer	A	C1	dimer	NA	NA	A	C1	A	C1	Wrong	N/A	N/A	N/A	Correct	Correct	Correct	Correct	Correct	Correct	Correct	Correct
1BRW	Bahadur	1	dimer	A2	C2	dimer	NA	NA	A2	C2	A2	C2	Correct	N/A	N/A	N/A	Correct	Correct	Correct	Correct	Correct	Correct	Correct	Correct
1BRY	Ponstingl	1	monomer	A	C1	NA	A	C1	A	C1	A	C1	N/A	Correct	Correct	Correct	Correct	Correct	Correct	Correct	Correct	Correct	Correct	Correct
1BS1	Duarte	1	dimer	A2	C2	dimer	A2	C2	A2	C2	A2	C2	Correct	Correct	Correct	Correct	Correct	Correct	Correct	Correct	Correct	Correct	Correct	Correct
1BS2	Bahadur	1	monomer	A	C1	monomer	A	C1	Inconclusive	Inconclusive	A	C1	Correct	Correct	Correct	Correct	Inconclusive	Inconclusive	Inconclusive	Correct	Correct	Correct	Correct	Correct
1BSL	Bahadur	1	dimer	A2	C2	dimer	NA	NA	A2	C2	A2	C2	Correct	N/A	N/A	N/A	Correct	Correct	Correct	Correct	Correct	Correct	Correct	Correct
1BSM	Ponstingl	1	tetramer	A4	D2	tetramer	A4	D2	A4	D2	A4	D2	Correct	Correct	Correct	Correct	Correct	Correct	Correct	Correct	Correct	Correct	Correct	Correct
1BSR	Bahadur	1	dimer	A2	C2	dimer	A	C1	A4	D2	A2	C2	Correct	Wrong	Wrong	Wrong	Wrong	Wrong	Wrong	Correct	Correct	Correct	Inconclusive	Wrong
1BUC	Ponstingl	1	tetramer	A4	D2	dimer	NA	NA	A4	D2	A4	D2	Wrong	N/A	N/A	N/A	Correct	Correct	Correct	Correct	Correct	Correct	Correct	Correct
1BUO	Ponstingl	1	dimer	A2	C2	dimer	NA	NA	A2	C2	A2	C2	Correct	N/A	N/A	N/A	Correct	Correct	Correct	Correct	Correct	Correct	Correct	Correct
1BVQ	Ponstingl	1	tetramer	A4	D2	tetramer	A4	D2	A4	D2	A2	C2	Correct	Correct	Correct	Correct	Correct	Correct	Correct	Wrong	Wrong	Wrong	Correct	Correct
1BWZ	Ponstingl	1	monomer	A	C1	monomer	A	C1	A2	C2	A2	C2	Correct	Correct	Correct	Correct	Wrong	Wrong	Wrong	Wrong	Wrong	Wrong	Inconclusive	Wrong
1BXG	Bahadur	1	dimer	A2	C2	dimer	A2	C1	A2	C2	AB	C1	Correct	Correct	Wrong	Inconclusive	Correct	Correct	Correct	Wrong	Wrong	Wrong	Correct	Inconclusive
1BXK	Bahadur	1	dimer	A2	C2	NA	A2	C2	A2	C2	A2	C2	N/A	Correct	Correct	Correct	Correct	Correct	Correct	Correct	Correct	Correct	Correct	Correct
1BYO	Bahadur	1	monomer	A	C1	monomer	A	C1	A	C1	A	C1	Correct	Correct	Correct	Correct	Correct	Correct	Correct	Correct	Correct	Correct	Correct	Correct
1C02	Bahadur	1	monomer	A	C1	monomer	A	C1	A2	C2	A2	C2	Correct	Correct	Correct	Correct	Wrong	Wrong	Wrong	Wrong	Wrong	Wrong	Inconclusive	Wrong
1CA4	Ponstingl	1	trimer	A3	C3	trimer	A3	C3	A3	C3	A	C1	Correct	Correct	Correct	Correct	Correct	Correct	Correct	Wrong	Wrong	Wrong	Correct	Correct
1CAQ	Bahadur	1	monomer	A	C1	NA	A	C1	A2	C2	A2	C2	N/A	Correct	Correct	Correct	Wrong	Wrong	Wrong	Wrong	Wrong	Wrong	Wrong	Wrong
1CB0	Ponstingl	1	trimer	A3	C3	trimer	A3	C3	A3	C3	A3	C3	Correct	Correct	Correct	Correct	Correct	Correct	Correct	Correct	Correct	Correct	Correct	Correct
1CBU	Ponstingl	1	trimer	A3	C3	trimer	NA	NA	A3	C3	A3	C3	Correct	N/A	N/A	N/A	Correct	Correct	Correct	Correct	Correct	Correct	Correct	Correct
1CCW	Ponstingl	1	tetramer	A2B2	C2	NA	A2B2	C2	A2B2	C2	A2B2	C2	N/A	Correct	Correct	Correct	Correct	Correct	Correct	Correct	Correct	Correct	Correct	Correct
1CDC	Bahadur	1	dimer	A2	C2	monomer	A2	C2	A2	C2	A2	C2	Wrong	Correct	Correct	Correct	Correct	Correct	Correct	Correct	Correct	Correct	Correct	Correct
1CE0	Ponstingl	1	trimer	A3	C3	Inconclusive	NA	NA	A3	C3	A	C1	Inconclusive	N/A	N/A	N/A	Correct	Correct	Correct	Wrong	Wrong	Wrong	Inconclusive	Inconclusive
1CFY	Bahadur	1	monomer	A	C1	NA	A	C1	A	C1	A	C1	N/A	Correct	Correct	Correct	Correct	Correct	Correct	Correct	Correct	Correct	Correct	Correct
1CG2	Ponstingl	1	dimer	A2	C2	dimer	NA	NA	A4	D2	A2	C2	Correct	N/A	N/A	N/A	Wrong	Wrong	Wrong	Correct	Correct	Correct	Correct	Inconclusive
1CHM	Bahadur	1	dimer	A2	C2	monomer	NA	NA	A2	C2	A2	C2	Wrong	N/A	N/A	N/A	Correct	Correct	Correct	Correct	Correct	Correct	Correct	Correct
1CJD	Ponstingl	1	trimer	A3	C3	trimer	NA	NA	A3	C3	A3	C3	Correct	N/A	N/A	N/A	Correct	Correct	Correct	Correct	Correct	Correct	Correct	Correct
1CK7	Bahadur	1	monomer	A	C1	monomer	NA	NA	A2	C2	A	C1	Correct	N/A	N/A	N/A	Wrong	Wrong	Wrong	Correct	Correct	Correct	Correct	Inconclusive
1CKI	Bahadur	1	monomer	A	C1	monomer	A	C1	A4	C1	A	C1	Correct	Correct	Correct	Correct	Wrong	Correct	Inconclusive	Correct	Correct	Correct	Correct	Correct
1CKM	Ponstingl	1	monomer	A	C1	NA	A	C1	A2	C2	A	C1	N/A	Correct	Correct	Correct	Wrong	Wrong	Wrong	Correct	Correct	Correct	Correct	Correct
1CKS	Ponstingl	1	hexamer	A6	D3	Inconclusive	A2	C2	A6	D3	A2	C2	Inconclusive	Wrong	Wrong	Wrong	Correct	Correct	Correct	Wrong	Wrong	Wrong	Wrong	Wrong
1CLU	Bahadur	1	monomer	A	C1	NA	A	C1	A	C1	A	C1	N/A	Correct	Correct	Correct	Correct	Correct	Correct	Correct	Correct	Correct	Correct	Correct
1CMB	Bahadur	1	dimer	A2	C2	Inconclusive	A2	C2	A2	C2	A2	C2	Inconclusive	Correct	Correct	Correct	Correct	Correct	Correct	Correct	Correct	Correct	Correct	Correct
1CNZ	Bahadur	1	dimer	A2	C2	monomer	NA	NA	A2	C2	A2	C2	Wrong	N/A	N/A	N/A	Correct	Correct	Correct	Correct	Correct	Correct	Correct	Correct
1COZ	Bahadur	1	dimer	A2	C2	dimer	NA	NA	A2	C2	A2	C2	Correct	N/A	N/A	N/A	Correct	Correct	Correct	Correct	Correct	Correct	Correct	Correct
1CP2	Ponstingl	1	dimer	A2	C2	dimer	NA	NA	A2	C2	A2	C2	Correct	N/A	N/A	N/A	Correct	Correct	Correct	Correct	Correct	Correct	Correct	Correct
1CQX	Duarte	1	monomer	A	C1	monomer	A	C1	A2	C2	A	C1	Correct	Correct	Correct	Correct	Wrong	Wrong	Wrong	Correct	Correct	Correct	Correct	Correct
1CS1	Ponstingl	1	tetramer	A4	D2	tetramer	NA	NA	A4	D2	A4	D2	Correct	N/A	N/A	N/A	Correct	Correct	Correct	Correct	Correct	Correct	Correct	Correct
1CSH	Ponstingl	1	dimer	A2	C2	NA	A2	C2	A2	C2	A2	C2	N/A	Correct	Correct	Correct	Correct	Correct	Correct	Correct	Correct	Correct	Correct	Correct
1CTJ	Ponstingl	1	monomer	A	C1	NA	A	C1	A	C1	A	C1	N/A	Correct	Correct	Correct	Correct	Correct	Correct	Correct	Correct	Correct	Correct	Correct
1CTT	Bahadur	1	dimer	A2	C2	NA	A2	C2	A2	C2	A2	C2	N/A	Correct	Correct	Correct	Correct	Correct	Correct	Correct	Correct	Correct	Correct	Correct
1CUK	Ponstingl	1	tetramer	A4	C4	tetramer	A4	C4	A4	C4	A4	C4	Correct	Correct	Correct	Correct	Correct	Correct	Correct	Correct	Correct	Correct	Correct	Correct
1CVU	Bahadur	1	dimer	A2	C2	dimer	A2	C2	A4	C1	A	C1	Correct	Correct	Correct	Correct	Wrong	Wrong	Wrong	Wrong	Wrong	Wrong	Inconclusive	Wrong
1CZJ	Bahadur	1	dimer	A2	C2	dimer	NA	NA	A2	C2	A2	C2	Correct	N/A	N/A	N/A	Correct	Correct	Correct	Correct	Correct	Correct	Correct	Correct
1D3H	Duarte	1	monomer	A	C1	NA	A	C1	A	C1	A	C1	N/A	Correct	Correct	Correct	Correct	Correct	Correct	Correct	Correct	Correct	Correct	Correct
1DAA	Ponstingl	1	dimer	A2	C2	NA	A2	C2	A2	C2	A2	C2	N/A	Correct	Correct	Correct	Correct	Correct	Correct	Correct	Correct	Correct	Correct	Correct
1DCI	Ponstingl	1	hexamer	A6	D3	hexamer	NA	NA	A6	D3	A6	D3	Correct	N/A	N/A	N/A	Correct	Correct	Correct	Correct	Correct	Correct	Correct	Correct
1DCO	Ponstingl	1	tetramer	A4	D2	NA	A4	D2	A4	D2	A4	D2	N/A	Correct	Correct	Correct	Correct	Correct	Correct	Correct	Correct	Correct	Correct	Correct
1DFF	Ponstingl	1	monomer	A	C1	NA	A	C1	A	C1	A	C1	N/A	Correct	Correct	Correct	Correct	Correct	Correct	Correct	Correct	Correct	Correct	Correct
1DJX	Ponstingl	1	monomer	A	C1	monomer	A	C1	A	C1	A	C1	Correct	Correct	Correct	Correct	Correct	Correct	Correct	Correct	Correct	Correct	Correct	Correct
1DMR	Ponstingl	1	monomer	A	C1	monomer	A	C1	A	C1	A	C1	Correct	Correct	Correct	Correct	Correct	Correct	Correct	Correct	Correct	Correct	Correct	Correct
1DOR	Bahadur	1	dimer	A2	C2	dimer	A2	C2	A2	C2	A2	C2	Correct	Correct	Correct	Correct	Correct	Correct	Correct	Correct	Correct	Correct	Correct	Correct
1DPG	Bahadur	1	dimer	A2	C2	dimer	A2	C2	A2	C2	A2	C2	Correct	Correct	Correct	Correct	Correct	Correct	Correct	Correct	Correct	Correct	Correct	Correct
1DPT	Ponstingl	1	trimer	A3	C3	Inconclusive	A3	C3	A3	C3	A3	C3	Inconclusive	Correct	Correct	Correct	Correct	Correct	Correct	Correct	Correct	Correct	Correct	Correct
1DQS	Bahadur	1	dimer	A2	C2	monomer	A2	C2	A2	C2	A2	C2	Wrong	Correct	Correct	Correct	Correct	Correct	Correct	Correct	Correct	Correct	Correct	Correct
1DSU	Bahadur	1	monomer	A	C1	NA	A	C1	A	C1	A	C1	N/A	Correct	Correct	Correct	Correct	Correct	Correct	Correct	Correct	Correct	Correct	Correct
1DUN	Ponstingl	1	trimer	A3	C3	trimer	NA	NA	A3	C3	A3	C3	Correct	N/A	N/A	N/A	Correct	Correct	Correct	Correct	Correct	Correct	Correct	Correct
1DXE	Ponstingl	1	hexamer	A6	D3	hexamer	NA	NA	A6	D3	A6	D3	Correct	N/A	N/A	N/A	Correct	Correct	Correct	Correct	Correct	Correct	Correct	Correct
1DXG	Bahadur	1	dimer	A2	C2	Inconclusive	A2	C2	A2	C2	A2	C2	Inconclusive	Correct	Correct	Correct	Correct	Correct	Correct	Correct	Correct	Correct	Correct	Correct
1DXM	Bahadur	1	monomer	A	C1	dimer	A	C1	A	C1	A	C1	Wrong	Correct	Correct	Correct	Correct	Correct	Correct	Correct	Correct	Correct	Correct	Correct
1DYS	Bahadur	1	monomer	A	C1	NA	NA	NA	A	C1	A	C1	N/A	N/A	N/A	N/A	Correct	Correct	Correct	Correct	Correct	Correct	Correct	Correct
1DZ4	Bahadur	1	monomer	A	C1	NA	A	C1	A	C1	A	C1	N/A	Correct	Correct	Correct	Correct	Correct	Correct	Correct	Correct	Correct	Correct	Correct
1E0S	Bahadur	1	monomer	A	C1	NA	A	C1	A2	C2	A	C1	N/A	Correct	Correct	Correct	Wrong	Wrong	Wrong	Correct	Correct	Correct	Correct	Correct
1E2A	Ponstingl	1	trimer	A3	C3	trimer	NA	NA	A6	C2	A3	C3	Correct	N/A	N/A	N/A	Wrong	Wrong	Wrong	Correct	Correct	Correct	Correct	Inconclusive
1E98	Bahadur	1	dimer	A2	C2	NA	A2	C2	A2	C2	A2	C2	N/A	Correct	Correct	Correct	Correct	Correct	Correct	Correct	Correct	Correct	Correct	Correct
1EBH	Bahadur	1	dimer	A2	C2	dimer	A2	C2	A2	C2	A2	C2	Correct	Correct	Correct	Correct	Correct	Correct	Correct	Correct	Correct	Correct	Correct	Correct
1EEJ	Duarte	1	dimer	A2	C2	dimer	A2	C2	A2	C2	A2	C2	Correct	Correct	Correct	Correct	Correct	Correct	Correct	Correct	Correct	Correct	Correct	Correct
1EG9	Ponstingl	1	hexamer	A3B3	C3	hexamer	A3B3	C3	A3B3	C3	A3B3	C3	Correct	Correct	Correct	Correct	Correct	Correct	Correct	Correct	Correct	Correct	Correct	Correct
1EHY	Bahadur	1	monomer	A	C1	monomer	NA	NA	A4	D2	A2	C2	Correct	N/A	N/A	N/A	Wrong	Wrong	Wrong	Wrong	Wrong	Wrong	Wrong	Wrong
1EJD	Duarte	1	monomer	A	C1	monomer	A	C1	A8	D2	A2	C2	Correct	Correct	Correct	Correct	Wrong	Wrong	Wrong	Wrong	Wrong	Wrong	Inconclusive	Wrong
1ELP	Bahadur	1	monomer	A	C1	NA	A	C1	A	C1	A	C1	N/A	Correct	Correct	Correct	Correct	Correct	Correct	Correct	Correct	Correct	Correct	Correct
1EPA	Bahadur	1	monomer	A	C1	monomer	NA	NA	A4	C2	A	C1	Correct	N/A	N/A	N/A	Wrong	Wrong	Wrong	Correct	Correct	Correct	Correct	Inconclusive
1ESF	Ponstingl	1	monomer	A	C1	monomer	A	C1	A	C1	A	C1	Correct	Correct	Correct	Correct	Correct	Correct	Correct	Correct	Correct	Correct	Correct	Correct
1ETA	Ponstingl	1	tetramer	A4	D2	monomer	A4	D2	A4	D2	A2	C2	Wrong	Correct	Correct	Correct	Correct	Correct	Correct	Wrong	Wrong	Wrong	Inconclusive	Correct
1EUH	Ponstingl	1	tetramer	A4	D2	Inconclusive	A4	D2	A4	D2	A2	C2	Inconclusive	Correct	Correct	Correct	Correct	Correct	Correct	Wrong	Wrong	Wrong	Correct	Correct
1EWF	Bahadur	1	monomer	A	C1	NA	NA	NA	A	C1	A2	C2	N/A	N/A	N/A	N/A	Correct	Correct	Correct	Wrong	Wrong	Wrong	Inconclusive	Inconclusive
1F13	Bahadur	1	dimer	A2	C2	dimer	A2	C2	A2	C2	A2	C2	Correct	Correct	Correct	Correct	Correct	Correct	Correct	Correct	Correct	Correct	Correct	Correct
1F2D	Duarte	1	dimer	A2	C2	NA	A2	C2	A2	C2	A2	C2	N/A	Correct	Correct	Correct	Correct	Correct	Correct	Correct	Correct	Correct	Correct	Correct
1FDR	Ponstingl	1	monomer	A	C1	monomer	A	C1	A	C1	A	C1	Correct	Correct	Correct	Correct	Correct	Correct	Correct	Correct	Correct	Correct	Correct	Correct
1FEH	Bahadur	1	monomer	A	C1	monomer	A	C1	A	C1	A	C1	Correct	Correct	Correct	Correct	Correct	Correct	Correct	Correct	Correct	Correct	Correct	Correct
1FFR	Duarte	1	monomer	A	C1	NA	A	C1	A	C1	A2	C2	N/A	Correct	Correct	Correct	Correct	Correct	Correct	Wrong	Wrong	Wrong	Correct	Correct
1FGJ	Ponstingl	1	trimer	A3	C3	Inconclusive	NA	NA	A3	C3	A3	C3	Inconclusive	N/A	N/A	N/A	Correct	Correct	Correct	Correct	Correct	Correct	Correct	Correct
1FGK	Bahadur	1	monomer	A	C1	dimer	A	C1	A	C1	A	C1	Wrong	Correct	Correct	Correct	Correct	Correct	Correct	Correct	Correct	Correct	Correct	Correct
1FIP	Bahadur	1	dimer	A2	C2	dimer	A2	C2	A2	C2	A	C1	Correct	Correct	Correct	Correct	Correct	Correct	Correct	Wrong	Wrong	Wrong	Correct	Correct
1FJM	Bahadur	1	monomer	A	C1	NA	A	C1	Inconclusive	Inconclusive	A	C1	N/A	Correct	Correct	Correct	Inconclusive	Inconclusive	Inconclusive	Correct	Correct	Correct	Correct	Correct
1FKD	Bahadur	1	monomer	A	C1	NA	A	C1	A4	D2	A	C1	N/A	Correct	Correct	Correct	Wrong	Wrong	Wrong	Correct	Correct	Correct	Correct	Correct
1FMT	Bahadur	1	monomer	A	C1	monomer	A	C1	A	C1	A	C1	Correct	Correct	Correct	Correct	Correct	Correct	Correct	Correct	Correct	Correct	Correct	Correct
1FPO	Duarte	1	monomer	A	C1	monomer	NA	NA	A6	D3	A2	C2	Correct	N/A	N/A	N/A	Wrong	Wrong	Wrong	Wrong	Wrong	Wrong	Wrong	Wrong
1FRO	Ponstingl	1	dimer	A2	C2	dimer	A2	C2	A2	C2	A2	C2	Correct	Correct	Correct	Correct	Correct	Correct	Correct	Correct	Correct	Correct	Correct	Correct
1FSU	Ponstingl	1	monomer	A	C1	monomer	NA	NA	A	C1	A	C1	Correct	N/A	N/A	N/A	Correct	Correct	Correct	Correct	Correct	Correct	Correct	Correct
1FT1	Ponstingl	1	dimer	AB	C1	dimer	AB	C1	AB	C1	AB	C1	Correct	Correct	Correct	Correct	Correct	Correct	Correct	Correct	Correct	Correct	Correct	Correct
1FTR	Ponstingl	1	tetramer	A4	D2	tetramer	A4	D2	A4	D2	A4	D2	Correct	Correct	Correct	Correct	Correct	Correct	Correct	Correct	Correct	Correct	Correct	Correct
1FVK	Bahadur	1	monomer	A	C1	monomer	A	C1	A	C1	A	C1	Correct	Correct	Correct	Correct	Correct	Correct	Correct	Correct	Correct	Correct	Correct	Correct
1G2A	Bahadur	1	monomer	A	C1	NA	A	C1	A	C1	A	C1	N/A	Correct	Correct	Correct	Correct	Correct	Correct	Correct	Correct	Correct	Correct	Correct
1G6A	Duarte	1	monomer	A	C1	NA	NA	NA	A2	C2	A2	C2	N/A	N/A	N/A	N/A	Wrong	Wrong	Wrong	Wrong	Wrong	Wrong	Wrong	Wrong
1GAR	Bahadur	1	monomer	A	C1	monomer	A2	C2	A2	C2	A	C1	Correct	Wrong	Wrong	Wrong	Wrong	Wrong	Wrong	Correct	Correct	Correct	Inconclusive	Wrong
1GJM	Bahadur	1	monomer	A	C1	NA	A	C1	A	C1	A	C1	N/A	Correct	Correct	Correct	Correct	Correct	Correct	Correct	Correct	Correct	Correct	Correct
1GP1	Ponstingl	1	tetramer	A4	D2	NA	NA	NA	A4	D2	A	C1	N/A	N/A	N/A	N/A	Correct	Correct	Correct	Wrong	Wrong	Wrong	Inconclusive	Inconclusive
1GPI	Duarte	1	monomer	A	C1	dimer	A	C1	Inconclusive	Inconclusive	A	C1	Wrong	Correct	Correct	Correct	Inconclusive	Inconclusive	Inconclusive	Correct	Correct	Correct	Correct	Correct
1GSH	Ponstingl	1	tetramer	A4	D2	Inconclusive	A4	D2	A4	D2	A2	C2	Inconclusive	Correct	Correct	Correct	Correct	Correct	Correct	Wrong	Wrong	Wrong	Correct	Correct
1GVP	Bahadur	1	dimer	A2	C2	dimer	A2	C2	A2	C2	A	C1	Correct	Correct	Correct	Correct	Correct	Correct	Correct	Wrong	Wrong	Wrong	Correct	Correct
1H2A	Ponstingl	1	dimer	AB	C1	dimer	NA	NA	AB	C1	AB	C1	Correct	N/A	N/A	N/A	Correct	Correct	Correct	Correct	Correct	Correct	Correct	Correct
1HCN	Ponstingl	1	dimer	AB	C1	dimer	NA	NA	A2B2	C2	AB	C1	Correct	N/A	N/A	N/A	Wrong	Wrong	Wrong	Correct	Correct	Correct	Correct	Inconclusive
1HF8	Bahadur	1	monomer	A	C1	NA	A2	C2	A2	C2	A2	C2	N/A	Wrong	Wrong	Wrong	Wrong	Wrong	Wrong	Wrong	Wrong	Wrong	Wrong	Wrong
1HFE	Ponstingl	1	dimer	AB	C1	monomer	NA	NA	A2B2	C2	AB	C1	Wrong	N/A	N/A	N/A	Wrong	Wrong	Wrong	Correct	Correct	Correct	Wrong	Inconclusive
1HHP	Bahadur	1	dimer	A2	C2	dimer	A2	C2	A2	C2	A2	C2	Correct	Correct	Correct	Correct	Correct	Correct	Correct	Correct	Correct	Correct	Correct	Correct
1HJR	Bahadur	1	dimer	A2	C2	dimer	NA	NA	A2	C2	A2	C2	Correct	N/A	N/A	N/A	Correct	Correct	Correct	Correct	Correct	Correct	Correct	Correct
1HRN	Bahadur	1	monomer	A	C1	NA	A	C1	A6	C3	A	C1	N/A	Correct	Correct	Correct	Wrong	Wrong	Wrong	Correct	Correct	Correct	Correct	Correct
1HSL	Bahadur	1	monomer	A	C1	NA	A	C1	A	C1	A	C1	N/A	Correct	Correct	Correct	Correct	Correct	Correct	Correct	Correct	Correct	Correct	Correct
1HSS	Bahadur	1	dimer	A2	C2	dimer	NA	NA	A2	C2	A2	C2	Correct	N/A	N/A	N/A	Correct	Correct	Correct	Correct	Correct	Correct	Correct	Correct
1HXP	Bahadur	1	dimer	A2	C2	dimer	A2	C2	A2	C2	A2	C2	Correct	Correct	Correct	Correct	Correct	Correct	Correct	Correct	Correct	Correct	Correct	Correct
1I4G	Bahadur	1	monomer	A	C1	NA	A	C1	A	C1	A	C1	N/A	Correct	Correct	Correct	Correct	Correct	Correct	Correct	Correct	Correct	Correct	Correct
1IAE	Ponstingl	1	monomer	A	C1	NA	A	C1	A	C1	A	C1	N/A	Correct	Correct	Correct	Correct	Correct	Correct	Correct	Correct	Correct	Correct	Correct
1ICW	Bahadur	1	dimer	A2	C2	dimer	A2	C2	A2	C2	A2	C2	Correct	Correct	Correct	Correct	Correct	Correct	Correct	Correct	Correct	Correct	Correct	Correct
1IHB	Bahadur	1	monomer	A	C1	NA	A	C1	A	C1	A	C1	N/A	Correct	Correct	Correct	Correct	Correct	Correct	Correct	Correct	Correct	Correct	Correct
1ILR	Bahadur	1	monomer	A	C1	NA	A	C1	A	C1	A	C1	N/A	Correct	Correct	Correct	Correct	Correct	Correct	Correct	Correct	Correct	Correct	Correct
1IMB	Bahadur	1	dimer	A2	C2	dimer	A2	C2	A2	C2	A2	C2	Correct	Correct	Correct	Correct	Correct	Correct	Correct	Correct	Correct	Correct	Correct	Correct
1INP	Bahadur	1	monomer	A	C1	monomer	NA	NA	A	C1	A	C1	Correct	N/A	N/A	N/A	Correct	Correct	Correct	Correct	Correct	Correct	Correct	Correct
1IPS	Ponstingl	1	monomer	A	C1	NA	A	C1	A	C1	A	C1	N/A	Correct	Correct	Correct	Correct	Correct	Correct	Correct	Correct	Correct	Correct	Correct
1ISA	Ponstingl	1	dimer	A2	C2	dimer	A2	C2	A2	C2	A2	C2	Correct	Correct	Correct	Correct	Correct	Correct	Correct	Correct	Correct	Correct	Correct	Correct
1ISO	Ponstingl	1	dimer	A2	C2	octamer	A2	C2	A2	C2	A2	C2	Wrong	Correct	Correct	Correct	Correct	Correct	Correct	Correct	Correct	Correct	Correct	Correct
1ITH	Ponstingl	1	tetramer	A4	D2	dimer	NA	NA	A	C1	A2	C2	Wrong	N/A	N/A	N/A	Wrong	Wrong	Wrong	Wrong	Wrong	Wrong	Wrong	Wrong
1IVY	Bahadur	1	dimer	A2	C2	Inconclusive	A2	C2	A2	C2	A2	C2	Inconclusive	Correct	Correct	Correct	Correct	Correct	Correct	Correct	Correct	Correct	Correct	Correct
1IXX	Ponstingl	1	dimer	AB	C1	Inconclusive	AB	C1	AB	C1	AB	C1	Inconclusive	Correct	Correct	Correct	Correct	Correct	Correct	Correct	Correct	Correct	Correct	Correct
1J96	Duarte	1	monomer	A	C1	monomer	A	C1	A	C1	A	C1	Correct	Correct	Correct	Correct	Correct	Correct	Correct	Correct	Correct	Correct	Correct	Correct
1JFR	Bahadur	1	monomer	A	C1	trimer	NA	NA	A	C1	A	C1	Wrong	N/A	N/A	N/A	Correct	Correct	Correct	Correct	Correct	Correct	Correct	Correct
1JHG	Bahadur	1	dimer	A2	C2	NA	A2	C2	A2	C2	A2	C2	N/A	Correct	Correct	Correct	Correct	Correct	Correct	Correct	Correct	Correct	Correct	Correct
1JQ5	Duarte	1	octamer	A8	D4	octamer	A8	D4	A8	D4	A2	C2	Correct	Correct	Correct	Correct	Correct	Correct	Correct	Wrong	Wrong	Wrong	Correct	Correct
1JSG	Ponstingl	1	dimer	A2	C2	dimer	NA	NA	A4	D2	A	C1	Correct	N/A	N/A	N/A	Wrong	Wrong	Wrong	Wrong	Wrong	Wrong	Wrong	Wrong
1JU3	Duarte	1	dimer	A2	C2	NA	A2	C2	A2	C2	A	C1	N/A	Correct	Correct	Correct	Correct	Correct	Correct	Wrong	Wrong	Wrong	Correct	Correct
1KBA	Bahadur	1	dimer	A2	C2	dimer	NA	NA	A2	C2	A2	C2	Correct	N/A	N/A	N/A	Correct	Correct	Correct	Correct	Correct	Correct	Correct	Correct
1KFS	Bahadur	1	monomer	A	C1	decamer	A	C1	A	C1	A	C1	Wrong	Correct	Correct	Correct	Correct	Correct	Correct	Correct	Correct	Correct	Correct	Correct
1KPF	Bahadur	1	dimer	A2	C2	dimer	A2	C2	A2	C2	A2	C2	Correct	Correct	Correct	Correct	Correct	Correct	Correct	Correct	Correct	Correct	Correct	Correct
1KPT	Bahadur	1	monomer	A	C1	NA	NA	NA	A	C1	A	C1	N/A	N/A	N/A	N/A	Correct	Correct	Correct	Correct	Correct	Correct	Correct	Correct
1KQ3	Duarte	1	tetramer	A4	D2	tetramer	NA	NA	A8	D4	A2	C2	Correct	N/A	N/A	N/A	Wrong	Wrong	Wrong	Wrong	Wrong	Wrong	Wrong	Wrong
1KWA	Bahadur	1	monomer	A	C1	NA	NA	NA	A4	C2	A	C1	N/A	N/A	N/A	N/A	Wrong	Wrong	Wrong	Correct	Correct	Correct	Inconclusive	Inconclusive
1LCP	Ponstingl	1	hexamer	A6	D3	hexamer	A6	D3	A6	D3	A6	D3	Correct	Correct	Correct	Correct	Correct	Correct	Correct	Correct	Correct	Correct	Correct	Correct
1LF2	Duarte	1	monomer	A	C1	dimer	A	C1	A4	D2	A	C1	Wrong	Correct	Correct	Correct	Wrong	Wrong	Wrong	Correct	Correct	Correct	Inconclusive	Correct
1LQT	Duarte	1	monomer	A	C1	monomer	A	C1	A	C1	A	C1	Correct	Correct	Correct	Correct	Correct	Correct	Correct	Correct	Correct	Correct	Correct	Correct
1LRV	Ponstingl	1	monomer	A	C1	NA	NA	NA	A	C1	A	C1	N/A	N/A	N/A	N/A	Correct	Correct	Correct	Correct	Correct	Correct	Correct	Correct
1LUC	Ponstingl	1	dimer	AB	C1	Inconclusive	AB	C1	AB	C2	AB	C1	Inconclusive	Correct	Correct	Correct	Correct	Wrong	Inconclusive	Correct	Correct	Correct	Correct	Correct
1LW4	Duarte	1	tetramer	A4	D2	tetramer	A4	D2	A4	D2	A2	C2	Correct	Correct	Correct	Correct	Correct	Correct	Correct	Wrong	Wrong	Wrong	Correct	Correct
1LXK	Duarte	1	monomer	A	C1	NA	A	C1	A	C1	A	C1	N/A	Correct	Correct	Correct	Correct	Correct	Correct	Correct	Correct	Correct	Correct	Correct
1LYN	Bahadur	1	dimer	A2	C2	dimer	NA	NA	A2	C2	A	C1	Correct	N/A	N/A	N/A	Correct	Correct	Correct	Wrong	Wrong	Wrong	Correct	Inconclusive
1LZL	Duarte	1	dimer	A2	C2	dimer	NA	NA	A2	C2	A2	C2	Correct	N/A	N/A	N/A	Correct	Correct	Correct	Correct	Correct	Correct	Correct	Correct
1M6P	Bahadur	1	dimer	A2	C2	Inconclusive	A2	C2	A2	C2	A2	C2	Inconclusive	Correct	Correct	Correct	Correct	Correct	Correct	Correct	Correct	Correct	Correct	Correct
1MBL	Bahadur	1	monomer	A	C1	NA	A	C1	A	C1	A	C1	N/A	Correct	Correct	Correct	Correct	Correct	Correct	Correct	Correct	Correct	Correct	Correct
1MDA	Ponstingl	1	hexamer	A2B2C2	C2	NA	NA	NA	A2B2	C2	A2B2C2	C2	N/A	N/A	N/A	N/A	Wrong	Correct	Inconclusive	Correct	Correct	Correct	Correct	Correct
1MDT	Ponstingl	1	monomer	A	C1	monomer	A2	C2	A	C1	A	C1	Correct	Wrong	Wrong	Wrong	Correct	Correct	Correct	Correct	Correct	Correct	Correct	Correct
1MH1	Ponstingl	1	monomer	A	C1	NA	A	C1	A	C1	A	C1	N/A	Correct	Correct	Correct	Correct	Correct	Correct	Correct	Correct	Correct	Correct	Correct
1MJL	Ponstingl	1	dimer	A2	C2	NA	A2	C2	A2	C2	A2	C2	N/A	Correct	Correct	Correct	Correct	Correct	Correct	Correct	Correct	Correct	Correct	Correct
1MKA	Ponstingl	1	dimer	A2	C2	dimer	A2	C2	A2	C2	A2	C2	Correct	Correct	Correct	Correct	Correct	Correct	Correct	Correct	Correct	Correct	Correct	Correct
1MKB	Bahadur	1	dimer	A2	C2	dimer	A2	C2	A2	C2	A2	C2	Correct	Correct	Correct	Correct	Correct	Correct	Correct	Correct	Correct	Correct	Correct	Correct
1ML1	Bahadur	1	monomer	A	C1	monomer	A2	C2	A12	C2	A	C1	Correct	Wrong	Wrong	Wrong	Wrong	Wrong	Wrong	Correct	Correct	Correct	Inconclusive	Wrong
1MOQ	Ponstingl	1	dimer	A2	C2	dimer	A2	C2	A2	C2	A2	C2	Correct	Correct	Correct	Correct	Correct	Correct	Correct	Correct	Correct	Correct	Correct	Correct
1MOR	Bahadur	1	dimer	A2	C2	dimer	A2	C2	A2	C2	A2	C2	Correct	Correct	Correct	Correct	Correct	Correct	Correct	Correct	Correct	Correct	Correct	Correct
1MPG	Bahadur	1	monomer	A	C1	dimer	A4	D2	A4	C1	A	C1	Wrong	Wrong	Wrong	Wrong	Wrong	Correct	Inconclusive	Correct	Correct	Correct	Wrong	Inconclusive
1MPY	Ponstingl	1	tetramer	A4	D2	monomer	NA	NA	A4	D2	A4	D2	Wrong	N/A	N/A	N/A	Correct	Correct	Correct	Correct	Correct	Correct	Correct	Correct
1MRO	Ponstingl	1	hexamer	A2B2C2	C2	Inconclusive	A2B2C2	C2	A2B2C2	C2	A2B2C2	C2	Inconclusive	Correct	Correct	Correct	Correct	Correct	Correct	Correct	Correct	Correct	Correct	Correct
1MSS	Bahadur	1	monomer	A	C1	monomer	A2	C2	A2	C2	A	C1	Correct	Wrong	Wrong	Wrong	Wrong	Wrong	Wrong	Correct	Correct	Correct	Inconclusive	Wrong
1MWC	Bahadur	1	monomer	A	C1	NA	A	C1	A	C1	A	C1	N/A	Correct	Correct	Correct	Correct	Correct	Correct	Correct	Correct	Correct	Correct	Correct
1MXB	Ponstingl	1	tetramer	A4	D2	dimer	A2	C2	A4	D2	A4	D2	Wrong	Wrong	Wrong	Wrong	Correct	Correct	Correct	Correct	Correct	Correct	Inconclusive	Correct
1N45	Duarte	1	monomer	A	C1	NA	A	C1	A	C1	A	C1	N/A	Correct	Correct	Correct	Correct	Correct	Correct	Correct	Correct	Correct	Correct	Correct
1N4G	Duarte	1	monomer	A	C1	NA	A	C1	A2	C2	A2	C2	N/A	Correct	Correct	Correct	Wrong	Wrong	Wrong	Wrong	Wrong	Wrong	Wrong	Wrong
1N8P	Duarte	1	tetramer	A4	D2	NA	NA	NA	A4	D2	A4	D2	N/A	N/A	N/A	N/A	Correct	Correct	Correct	Correct	Correct	Correct	Correct	Correct
1NAW	Bahadur	1	monomer	A	C1	monomer	A	C1	A8	D2	A2	C2	Correct	Correct	Correct	Correct	Wrong	Wrong	Wrong	Wrong	Wrong	Wrong	Inconclusive	Wrong
1NDB	Duarte	1	monomer	A	C1	monomer	A	C1	A	C1	A	C1	Correct	Correct	Correct	Correct	Correct	Correct	Correct	Correct	Correct	Correct	Correct	Correct
1NDC	Ponstingl	1	hexamer	A6	D3	hexamer	A6	D3	A6	D3	A2	C2	Correct	Correct	Correct	Correct	Correct	Correct	Correct	Wrong	Wrong	Wrong	Correct	Correct
1NHK	Ponstingl	1	tetramer	A4	D2	tetramer	A2	C2	A4	D2	A2	C2	Correct	Wrong	Wrong	Wrong	Correct	Correct	Correct	Wrong	Wrong	Wrong	Inconclusive	Wrong
1NHP	Ponstingl	1	tetramer	A4	D2	tetramer	A	C1	A2	C2	A2	C2	Correct	Wrong	Wrong	Wrong	Wrong	Wrong	Wrong	Wrong	Wrong	Wrong	Wrong	Wrong
1NIF	Ponstingl	1	trimer	A3	C3	Inconclusive	A3	C3	A3	C3	A3	C3	Inconclusive	Correct	Correct	Correct	Correct	Correct	Correct	Correct	Correct	Correct	Correct	Correct
1NKS	Ponstingl	1	trimer	A3	C3	Inconclusive	NA	NA	A12	C1	A3	C3	Inconclusive	N/A	N/A	N/A	Wrong	Wrong	Wrong	Correct	Correct	Correct	Inconclusive	Inconclusive
1NMT	Bahadur	1	monomer	A	C1	NA	A	C1	A	C1	A	C1	N/A	Correct	Correct	Correct	Correct	Correct	Correct	Correct	Correct	Correct	Correct	Correct
1NOX	Bahadur	1	dimer	A2	C2	NA	NA	NA	A2	C2	A2	C2	N/A	N/A	N/A	N/A	Correct	Correct	Correct	Correct	Correct	Correct	Correct	Correct
1NP4	Bahadur	1	monomer	A	C1	monomer	A	C1	A	C1	A	C1	Correct	Correct	Correct	Correct	Correct	Correct	Correct	Correct	Correct	Correct	Correct	Correct
1NSE	Bahadur	1	dimer	A2	C2	dimer	A2	C2	A2	C2	A2	C2	Correct	Correct	Correct	Correct	Correct	Correct	Correct	Correct	Correct	Correct	Correct	Correct
1NSY	Ponstingl	1	dimer	A2	C2	dimer	A2	C2	A2	C2	A2	C2	Correct	Correct	Correct	Correct	Correct	Correct	Correct	Correct	Correct	Correct	Correct	Correct
1NUC	Bahadur	1	monomer	A	C1	NA	A	C1	A	C1	A	C1	N/A	Correct	Correct	Correct	Correct	Correct	Correct	Correct	Correct	Correct	Correct	Correct
1O17	Duarte	1	dimer	A2	C2	dimer	A2	C2	A2	C2	A2	C2	Correct	Correct	Correct	Correct	Correct	Correct	Correct	Correct	Correct	Correct	Correct	Correct
1OAC	Bahadur	1	dimer	A2	C2	Inconclusive	A2	C2	A2	C2	A2	C2	Inconclusive	Correct	Correct	Correct	Correct	Correct	Correct	Correct	Correct	Correct	Correct	Correct
1OME	Bahadur	1	monomer	A	C1	monomer	A	C1	Inconclusive	Inconclusive	A	C1	Correct	Correct	Correct	Correct	Inconclusive	Inconclusive	Inconclusive	Correct	Correct	Correct	Correct	Correct
1OPY	Bahadur	1	dimer	A2	C2	dimer	A2	C2	A2	C2	A2	C2	Correct	Correct	Correct	Correct	Correct	Correct	Correct	Correct	Correct	Correct	Correct	Correct
1OTP	Ponstingl	1	dimer	A2	C2	dimer	A2	C2	A2	C2	A2	C2	Correct	Correct	Correct	Correct	Correct	Correct	Correct	Correct	Correct	Correct	Correct	Correct
1OVW	Bahadur	1	monomer	A	C1	NA	A	C1	A	C1	A	C1	N/A	Correct	Correct	Correct	Correct	Correct	Correct	Correct	Correct	Correct	Correct	Correct
1P5F	Duarte	1	dimer	A2	C2	dimer	A2	C2	A2	C2	A2	C2	Correct	Correct	Correct	Correct	Correct	Correct	Correct	Correct	Correct	Correct	Correct	Correct
1PBG	Bahadur	1	monomer	A	C1	Inconclusive	A	C1	Inconclusive	Inconclusive	A	C1	Inconclusive	Correct	Correct	Correct	Inconclusive	Inconclusive	Inconclusive	Correct	Correct	Correct	Correct	Correct
1PDA	Bahadur	1	monomer	A	C1	NA	A	C1	A	C1	A	C1	N/A	Correct	Correct	Correct	Correct	Correct	Correct	Correct	Correct	Correct	Correct	Correct
1PGS	Ponstingl	1	monomer	A	C1	NA	A	C1	A	C1	A	C1	N/A	Correct	Correct	Correct	Correct	Correct	Correct	Correct	Correct	Correct	Correct	Correct
1PGT	Bahadur	1	dimer	A2	C2	dimer	A2	C2	A2	C2	A2	C2	Correct	Correct	Correct	Correct	Correct	Correct	Correct	Correct	Correct	Correct	Correct	Correct
1PKH	Duarte	1	hexamer	A6	D3	NA	A3	C3	A12	C3	A3	C3	N/A	Wrong	Wrong	Wrong	Wrong	Wrong	Wrong	Wrong	Wrong	Wrong	Wrong	Wrong
1PMI	Ponstingl	1	monomer	A	C1	NA	NA	NA	A	C1	A2	C2	N/A	N/A	N/A	N/A	Correct	Correct	Correct	Wrong	Wrong	Wrong	Inconclusive	Inconclusive
1PP3	Duarte	1	monomer	A	C1	monomer	A	C1	A	C1	A	C1	Correct	Correct	Correct	Correct	Correct	Correct	Correct	Correct	Correct	Correct	Correct	Correct
1PPO	Bahadur	1	monomer	A	C1	NA	A	C1	A2	C2	A	C1	N/A	Correct	Correct	Correct	Wrong	Wrong	Wrong	Correct	Correct	Correct	Correct	Correct
1PPR	Ponstingl	1	trimer	A3	C3	Inconclusive	NA	NA	A	C1	A3	C3	Inconclusive	N/A	N/A	N/A	Wrong	Wrong	Wrong	Correct	Correct	Correct	Inconclusive	Inconclusive
1PRE	Bahadur	1	dimer	A2	C2	NA	A2	C2	A2	C2	A	C1	N/A	Correct	Correct	Correct	Correct	Correct	Correct	Wrong	Wrong	Wrong	Correct	Correct
1PS1	Ponstingl	1	monomer	A	C1	trimer	A	C1	A2	C2	A2	C2	Wrong	Correct	Correct	Correct	Wrong	Wrong	Wrong	Wrong	Wrong	Wrong	Wrong	Wrong
1PUC	Ponstingl	1	dimer	A2	C2	Inconclusive	NA	NA	A2	C2	A2	C2	Inconclusive	N/A	N/A	N/A	Correct	Correct	Correct	Correct	Correct	Correct	Correct	Correct
1PVA	Bahadur	1	monomer	A	C1	NA	A	C1	A	C1	A	C1	N/A	Correct	Correct	Correct	Correct	Correct	Correct	Correct	Correct	Correct	Correct	Correct
1QAZ	Bahadur	1	monomer	A	C1	monomer	A	C1	A	C1	A	C1	Correct	Correct	Correct	Correct	Correct	Correct	Correct	Correct	Correct	Correct	Correct	Correct
1QCI	Bahadur	1	monomer	A	C1	NA	A	C1	A	C1	A	C1	N/A	Correct	Correct	Correct	Correct	Correct	Correct	Correct	Correct	Correct	Correct	Correct
1QDL	Ponstingl	1	tetramer	A2B2	C2	tetramer	NA	NA	AB	C1	AB	C1	Correct	N/A	N/A	N/A	Wrong	Wrong	Wrong	Wrong	Wrong	Wrong	Wrong	Wrong
1QDM	Bahadur	1	monomer	A	C1	NA	NA	NA	Inconclusive	Inconclusive	A	C1	N/A	N/A	N/A	N/A	Inconclusive	Inconclusive	Inconclusive	Correct	Correct	Correct	Correct	Correct
1QEX	Ponstingl	1	trimer	A3	C3	trimer	NA	NA	A6	D3	A6	D3	Correct	N/A	N/A	N/A	Wrong	Wrong	Wrong	Wrong	Wrong	Wrong	Wrong	Wrong
1QFH	Bahadur	1	dimer	A2	C2	dimer	NA	NA	A2	C2	A2	C2	Correct	N/A	N/A	N/A	Correct	Correct	Correct	Correct	Correct	Correct	Correct	Correct
1QHA	Bahadur	1	monomer	A	C1	dimer	A2	C2	A	C1	A	C1	Wrong	Wrong	Wrong	Wrong	Correct	Correct	Correct	Correct	Correct	Correct	Inconclusive	Correct
1QHI	Bahadur	1	dimer	A2	C2	NA	A2	C2	A2	C2	A2	C2	N/A	Correct	Correct	Correct	Correct	Correct	Correct	Correct	Correct	Correct	Correct	Correct
1QJP	Bahadur	1	monomer	A	C1	monomer	A	C1	A	C1	A	C1	Correct	Correct	Correct	Correct	Correct	Correct	Correct	Correct	Correct	Correct	Correct	Correct
1QLM	Ponstingl	1	trimer	A3	C3	trimer	NA	NA	A3	C3	A6	D3	Correct	N/A	N/A	N/A	Correct	Correct	Correct	Wrong	Wrong	Wrong	Correct	Inconclusive
1QME	Bahadur	1	monomer	A	C1	NA	A	C1	A	C1	A2	C2	N/A	Correct	Correct	Correct	Correct	Correct	Correct	Wrong	Wrong	Wrong	Correct	Correct
1QNT	Bahadur	1	monomer	A	C1	NA	A	C1	A	C1	A	C1	N/A	Correct	Correct	Correct	Correct	Correct	Correct	Correct	Correct	Correct	Correct	Correct
1QOP	Duarte	1	tetramer	A2B2	C2	NA	A2B2	C2	A2B2	C2	A2B2	C2	N/A	Correct	Correct	Correct	Correct	Correct	Correct	Correct	Correct	Correct	Correct	Correct
1QPA	Bahadur	1	monomer	A	C1	NA	A	C1	A2	C2	A	C1	N/A	Correct	Correct	Correct	Wrong	Wrong	Wrong	Correct	Correct	Correct	Correct	Correct
1QR2	Bahadur	1	dimer	A2	C2	monomer	A2	C2	A2	C2	A2	C2	Wrong	Correct	Correct	Correct	Correct	Correct	Correct	Correct	Correct	Correct	Correct	Correct
1QS8	Bahadur	1	monomer	A	C1	NA	A	C1	A4	C1	A	C1	N/A	Correct	Correct	Correct	Wrong	Correct	Inconclusive	Correct	Correct	Correct	Correct	Correct
1QSH	Ponstingl	1	tetramer	A2B2	C2	dimer	A2B2	C2	A2B2	D2	A2B2	C2	Wrong	Correct	Correct	Correct	Correct	Wrong	Inconclusive	Correct	Correct	Correct	Correct	Correct
1QSN	Bahadur	1	monomer	A	C1	tetramer	A	C1	A	C1	AB	C1	Wrong	Correct	Correct	Correct	Correct	Correct	Correct	Wrong	Correct	Inconclusive	Correct	Correct
1QTQ	Bahadur	1	monomer	A	C1	NA	A	C1	A	C1	AB	C1	N/A	Correct	Correct	Correct	Correct	Correct	Correct	Wrong	Correct	Inconclusive	Correct	Correct
1R2F	Bahadur	1	dimer	A2	C2	dimer	A2	C2	A2	C2	A2	C2	Correct	Correct	Correct	Correct	Correct	Correct	Correct	Correct	Correct	Correct	Correct	Correct
1R51	Ponstingl	1	tetramer	A4	D2	NA	A4	D2	A4	D2	A4	D2	N/A	Correct	Correct	Correct	Correct	Correct	Correct	Correct	Correct	Correct	Correct	Correct
1R5Y	Duarte	1	dimer	A2	C2	NA	A2	C2	A2	C2	A2	C2	N/A	Correct	Correct	Correct	Correct	Correct	Correct	Correct	Correct	Correct	Correct	Correct
1RB3	Bahadur	1	monomer	A	C1	monomer	A	C1	A	C1	A	C1	Correct	Correct	Correct	Correct	Correct	Correct	Correct	Correct	Correct	Correct	Correct	Correct
1REG	Bahadur	1	dimer	A2	C2	dimer	NA	NA	A2	C2	A	C1	Correct	N/A	N/A	N/A	Correct	Correct	Correct	Wrong	Wrong	Wrong	Correct	Inconclusive
1REQ	Ponstingl	1	dimer	AB	C1	dimer	AB	C1	AB	C2	AB	C1	Correct	Correct	Correct	Correct	Correct	Wrong	Inconclusive	Correct	Correct	Correct	Correct	Correct
1RFB	Ponstingl	1	dimer	A2	C2	dimer	A2	C2	A2	C2	A2	C2	Correct	Correct	Correct	Correct	Correct	Correct	Correct	Correct	Correct	Correct	Correct	Correct
1RGE	Bahadur	1	monomer	A	C1	NA	A	C1	A4	C1	A	C1	N/A	Correct	Correct	Correct	Wrong	Correct	Inconclusive	Correct	Correct	Correct	Correct	Correct
1RHS	Ponstingl	1	monomer	A	C1	NA	A	C1	A	C1	A	C1	N/A	Correct	Correct	Correct	Correct	Correct	Correct	Correct	Correct	Correct	Correct	Correct
1RLA	Ponstingl	1	trimer	A3	C3	Inconclusive	A3	C3	A3	C3	A3	C3	Inconclusive	Correct	Correct	Correct	Correct	Correct	Correct	Correct	Correct	Correct	Correct	Correct
1RNE	Bahadur	1	monomer	A	C1	dimer	A	C1	A2	C2	A	C1	Wrong	Correct	Correct	Correct	Wrong	Wrong	Wrong	Correct	Correct	Correct	Inconclusive	Correct
1RPO	Bahadur	1	dimer	A2	C2	NA	A2	C2	A2	C2	A2	C2	N/A	Correct	Correct	Correct	Correct	Correct	Correct	Correct	Correct	Correct	Correct	Correct
1S2Z	Duarte	1	dimer	A2	C2	dimer	A2	C2	A4	D2	A4	D2	Correct	Correct	Correct	Correct	Wrong	Wrong	Wrong	Wrong	Wrong	Wrong	Inconclusive	Wrong
1S83	Duarte	1	monomer	A	C1	NA	A	C1	A	C1	A	C1	N/A	Correct	Correct	Correct	Correct	Correct	Correct	Correct	Correct	Correct	Correct	Correct
1SES	Ponstingl	1	dimer	A2	C2	NA	A2	C2	A2	C2	A2	C2	N/A	Correct	Correct	Correct	Correct	Correct	Correct	Correct	Correct	Correct	Correct	Correct
1SHK	Bahadur	1	monomer	A	C1	monomer	A	C1	A4	C2	A	C1	Correct	Correct	Correct	Correct	Wrong	Wrong	Wrong	Correct	Correct	Correct	Correct	Correct
1SLT	Ponstingl	1	dimer	A2	C2	dimer	A2	C2	A	C1	A	C1	Correct	Correct	Correct	Correct	Wrong	Wrong	Wrong	Wrong	Wrong	Wrong	Inconclusive	Wrong
1SML	Duarte	1	tetramer	A4	D2	tetramer	A	C1	A4	D2	A	C1	Correct	Wrong	Wrong	Wrong	Correct	Correct	Correct	Wrong	Wrong	Wrong	Inconclusive	Wrong
1SMN	Ponstingl	1	dimer	A2	C2	dimer	A2	C2	Inconclusive	Inconclusive	A	C1	Correct	Correct	Correct	Correct	Inconclusive	Inconclusive	Inconclusive	Wrong	Wrong	Wrong	Correct	Inconclusive
1SMT	Bahadur	1	dimer	A2	C2	dimer	A2	C2	A2	C2	A2	C2	Correct	Correct	Correct	Correct	Correct	Correct	Correct	Correct	Correct	Correct	Correct	Correct
1SO7	Duarte	1	monomer	A	C1	NA	A	C1	A	C1	A	C1	N/A	Correct	Correct	Correct	Correct	Correct	Correct	Correct	Correct	Correct	Correct	Correct
1SOX	Bahadur	1	dimer	A2	C2	monomer	A2	C2	A2	C2	A2	C2	Wrong	Correct	Correct	Correct	Correct	Correct	Correct	Correct	Correct	Correct	Correct	Correct
1SW6	Bahadur	1	monomer	A	C1	dimer	NA	NA	A2	C1	A2	C2	Wrong	N/A	N/A	N/A	Wrong	Correct	Inconclusive	Wrong	Wrong	Wrong	Wrong	Wrong
1T8G	Duarte	1	monomer	A	C1	monomer	A	C1	A8	D4	A	C1	Correct	Correct	Correct	Correct	Wrong	Wrong	Wrong	Correct	Correct	Correct	Correct	Correct
1TC1	Bahadur	1	dimer	A2	C2	dimer	A2	C2	A2	C2	A2	C2	Correct	Correct	Correct	Correct	Correct	Correct	Correct	Correct	Correct	Correct	Correct	Correct
1THE	Bahadur	1	monomer	A	C1	NA	A	C1	A4	C2	A	C1	N/A	Correct	Correct	Correct	Wrong	Wrong	Wrong	Correct	Correct	Correct	Correct	Correct
1THT	Bahadur	1	monomer	A	C1	NA	NA	NA	A4	C2	A2	C2	N/A	N/A	N/A	N/A	Wrong	Wrong	Wrong	Wrong	Wrong	Wrong	Wrong	Wrong
1TOA	Duarte	1	monomer	A	C1	monomer	NA	NA	A2	C2	A	C1	Correct	N/A	N/A	N/A	Wrong	Wrong	Wrong	Correct	Correct	Correct	Correct	Inconclusive
1TOH	Ponstingl	1	tetramer	A4	D2	Inconclusive	A4	D2	A4	D2	A2	C2	Inconclusive	Correct	Correct	Correct	Correct	Correct	Correct	Wrong	Wrong	Wrong	Correct	Correct
1TON	Bahadur	1	monomer	A	C1	dimer	NA	NA	A2	C2	A	C1	Wrong	N/A	N/A	N/A	Wrong	Wrong	Wrong	Correct	Correct	Correct	Wrong	Inconclusive
1TOX	Bahadur	1	dimer	A2	C2	dimer	A2	C2	A2	C2	A2	C2	Correct	Correct	Correct	Correct	Correct	Correct	Correct	Correct	Correct	Correct	Correct	Correct
1TRK	Bahadur	1	dimer	A2	C2	Inconclusive	A2	C2	A2	C2	A2	C2	Inconclusive	Correct	Correct	Correct	Correct	Correct	Correct	Correct	Correct	Correct	Correct	Correct
1TRN	Bahadur	1	monomer	A	C1	tetramer	A	C1	A	C1	A	C1	Wrong	Correct	Correct	Correct	Correct	Correct	Correct	Correct	Correct	Correct	Correct	Correct
1TYS	Ponstingl	1	dimer	A2	C2	NA	A2	C2	A2	C2	A2	C2	N/A	Correct	Correct	Correct	Correct	Correct	Correct	Correct	Correct	Correct	Correct	Correct
1UBY	Ponstingl	1	dimer	A2	C2	dimer	A2	C2	A2	C2	A2	C2	Correct	Correct	Correct	Correct	Correct	Correct	Correct	Correct	Correct	Correct	Correct	Correct
1UEB	Duarte	1	monomer	A	C1	monomer	NA	NA	A4	C2	A2	C2	Correct	N/A	N/A	N/A	Wrong	Wrong	Wrong	Wrong	Wrong	Wrong	Wrong	Wrong
1UJ6	Duarte	1	dimer	A2	C2	dimer	A	C1	A2	C2	A2	C2	Correct	Wrong	Wrong	Wrong	Correct	Correct	Correct	Correct	Correct	Correct	Correct	Correct
1URP	Bahadur	1	monomer	A	C1	NA	A	C1	A	C1	A	C1	N/A	Correct	Correct	Correct	Correct	Correct	Correct	Correct	Correct	Correct	Correct	Correct
1UTG	Ponstingl	1	dimer	A2	C2	Inconclusive	NA	NA	A2	C2	A2	C2	Inconclusive	N/A	N/A	N/A	Correct	Correct	Correct	Correct	Correct	Correct	Correct	Correct
1UTJ	Duarte	1	monomer	A	C1	NA	A	C1	A	C1	A	C1	N/A	Correct	Correct	Correct	Correct	Correct	Correct	Correct	Correct	Correct	Correct	Correct
1UZ3	Duarte	1	dimer	A2	C2	dimer	NA	NA	A2	C2	A2	C2	Correct	N/A	N/A	N/A	Correct	Correct	Correct	Correct	Correct	Correct	Correct	Correct
1V2X	Duarte	1	dimer	A2	C2	dimer	NA	NA	A2	C2	A2	C2	Correct	N/A	N/A	N/A	Correct	Correct	Correct	Correct	Correct	Correct	Correct	Correct
1VBT	Bahadur	1	monomer	A	C1	NA	A	C1	A	C1	A	C1	N/A	Correct	Correct	Correct	Correct	Correct	Correct	Correct	Correct	Correct	Correct	Correct
1VFR	Bahadur	1	dimer	A2	C2	dimer	A2	C2	A2	C2	A2	C2	Correct	Correct	Correct	Correct	Correct	Correct	Correct	Correct	Correct	Correct	Correct	Correct
1VJW	Bahadur	1	monomer	A	C1	monomer	NA	NA	A	C1	A	C1	Correct	N/A	N/A	N/A	Correct	Correct	Correct	Correct	Correct	Correct	Correct	Correct
1VK5	Duarte	1	dimer	A2	C2	dimer	A	C1	A2	C2	A2	C2	Correct	Wrong	Wrong	Wrong	Correct	Correct	Correct	Correct	Correct	Correct	Correct	Correct
1VLB	Ponstingl	1	dimer	A2	C2	NA	A2	C2	A	C1	A2	C2	N/A	Correct	Correct	Correct	Wrong	Wrong	Wrong	Correct	Correct	Correct	Correct	Correct
1VLZ	Bahadur	1	monomer	A	C1	NA	A	C1	A	C1	A	C1	N/A	Correct	Correct	Correct	Correct	Correct	Correct	Correct	Correct	Correct	Correct	Correct
1VOK	Bahadur	1	dimer	A2	C2	NA	A	C1	A4	C2	A2	C2	N/A	Wrong	Wrong	Wrong	Wrong	Correct	Inconclusive	Correct	Correct	Correct	Inconclusive	Inconclusive
1VQQ	Duarte	1	monomer	A	C1	monomer	A	C1	A2	C2	A	C1	Correct	Correct	Correct	Correct	Wrong	Wrong	Wrong	Correct	Correct	Correct	Correct	Correct
1W9Q	Duarte	1	monomer	A	C1	dimer	A2	C2	A2	C2	A	C1	Wrong	Wrong	Wrong	Wrong	Wrong	Wrong	Wrong	Correct	Correct	Correct	Wrong	Wrong
1WGJ	Ponstingl	1	dimer	A2	C2	NA	A2	C2	A2	C2	A	C1	N/A	Correct	Correct	Correct	Correct	Correct	Correct	Wrong	Wrong	Wrong	Correct	Correct
1WL9	Ponstingl	1	tetramer	A4	D2	NA	A4	D2	A2	C2	A2	C2	N/A	Correct	Correct	Correct	Wrong	Wrong	Wrong	Wrong	Wrong	Wrong	Wrong	Wrong
1WLY	Duarte	1	monomer	A	C1	NA	NA	NA	A2	C2	A2	C2	N/A	N/A	N/A	N/A	Wrong	Wrong	Wrong	Wrong	Wrong	Wrong	Wrong	Wrong
1WOQ	Duarte	1	monomer	A	C1	monomer	NA	NA	A2	C2	A2	C2	Correct	N/A	N/A	N/A	Wrong	Wrong	Wrong	Wrong	Wrong	Wrong	Wrong	Wrong
1WTL	Bahadur	1	dimer	A2	C2	dimer	A2	C2	A2	C2	A2	C2	Correct	Correct	Correct	Correct	Correct	Correct	Correct	Correct	Correct	Correct	Correct	Correct
1X7V	Duarte	1	dimer	A2	C2	dimer	NA	NA	A6	D3	A2	C2	Correct	N/A	N/A	N/A	Wrong	Wrong	Wrong	Correct	Correct	Correct	Correct	Inconclusive
1XCA	Bahadur	1	monomer	A	C1	NA	A	C1	A2	C1	A	C1	N/A	Correct	Correct	Correct	Wrong	Correct	Inconclusive	Correct	Correct	Correct	Correct	Correct
1XGK	Duarte	1	monomer	A	C1	monomer	A	C1	A	C1	A	C1	Correct	Correct	Correct	Correct	Correct	Correct	Correct	Correct	Correct	Correct	Correct	Correct
1XGS	Ponstingl	1	monomer	A	C1	monomer	NA	NA	A	C1	A2	C2	Correct	N/A	N/A	N/A	Correct	Correct	Correct	Wrong	Wrong	Wrong	Correct	Inconclusive
1XSO	Bahadur	1	dimer	A2	C2	dimer	NA	NA	A2	C2	A2	C2	Correct	N/A	N/A	N/A	Correct	Correct	Correct	Correct	Correct	Correct	Correct	Correct
1XVA	Ponstingl	1	tetramer	A4	D2	tetramer	A4	D2	A4	D2	A2	C2	Correct	Correct	Correct	Correct	Correct	Correct	Correct	Wrong	Wrong	Wrong	Correct	Correct
1YGH	Bahadur	1	monomer	A	C1	NA	NA	NA	A	C1	A	C1	N/A	N/A	N/A	N/A	Correct	Correct	Correct	Correct	Correct	Correct	Correct	Correct
1YNQ	Duarte	1	monomer	A	C1	monomer	NA	NA	A4	C1	A	C1	Correct	N/A	N/A	N/A	Wrong	Correct	Inconclusive	Correct	Correct	Correct	Correct	Correct
1YTQ	Duarte	1	dimer	A2	C2	dimer	NA	NA	A2	C2	A4	D2	Correct	N/A	N/A	N/A	Correct	Correct	Correct	Wrong	Wrong	Wrong	Correct	Inconclusive
1ZE3	Duarte	1	trimer	ABC	C1	NA	NA	NA	ABC	C1	ABC	C1	N/A	N/A	N/A	N/A	Correct	Correct	Correct	Correct	Correct	Correct	Correct	Correct
1ZIN	Bahadur	1	monomer	A	C1	NA	A	C1	A	C1	A	C1	N/A	Correct	Correct	Correct	Correct	Correct	Correct	Correct	Correct	Correct	Correct	Correct
1ZLH	Duarte	1	dimer	AB	C1	NA	NA	NA	AB	C1	AB	C1	N/A	N/A	N/A	N/A	Correct	Correct	Correct	Correct	Correct	Correct	Correct	Correct
1ZLQ	Duarte	1	monomer	A	C1	NA	A	C1	A4	C1	A	C1	N/A	Correct	Correct	Correct	Wrong	Correct	Inconclusive	Correct	Correct	Correct	Correct	Correct
232L	Ponstingl	1	monomer	A	C1	NA	A	C1	A	C1	A	C1	N/A	Correct	Correct	Correct	Correct	Correct	Correct	Correct	Correct	Correct	Correct	Correct
256B	Bahadur	1	monomer	A	C1	NA	NA	NA	A	C1	A	C1	N/A	N/A	N/A	N/A	Correct	Correct	Correct	Correct	Correct	Correct	Correct	Correct
256L	Bahadur	1	monomer	A	C1	NA	A	C1	A	C1	A	C1	N/A	Correct	Correct	Correct	Correct	Correct	Correct	Correct	Correct	Correct	Correct	Correct
2A5L	Duarte	1	dimer	A2	C2	NA	A4	D2	A4	D2	A4	D2	N/A	Wrong	Wrong	Wrong	Wrong	Wrong	Wrong	Wrong	Wrong	Wrong	Wrong	Wrong
2AB0	Duarte	1	dimer	A2	C2	dimer	NA	NA	A2	C2	A2	C2	Correct	N/A	N/A	N/A	Correct	Correct	Correct	Correct	Correct	Correct	Correct	Correct
2ABX	Ponstingl	1	monomer	A	C1	NA	A	C1	Inconclusive	Inconclusive	A	C1	N/A	Correct	Correct	Correct	Inconclusive	Inconclusive	Inconclusive	Correct	Correct	Correct	Correct	Correct
2ACY	Bahadur	1	monomer	A	C1	dimer	A	C1	A	C1	A2	C2	Wrong	Correct	Correct	Correct	Correct	Correct	Correct	Wrong	Wrong	Wrong	Inconclusive	Correct
2AQ6	Duarte	1	dimer	A2	C2	monomer	A2	C2	A2	C2	A2	C2	Wrong	Correct	Correct	Correct	Correct	Correct	Correct	Correct	Correct	Correct	Correct	Correct
2ARC	Bahadur	1	dimer	A2	C2	dimer	A2	C2	A	C1	A2	C2	Correct	Correct	Correct	Correct	Wrong	Wrong	Wrong	Correct	Correct	Correct	Correct	Correct
2ATJ	Bahadur	1	monomer	A	C1	monomer	A	C1	A	C1	A	C1	Correct	Correct	Correct	Correct	Correct	Correct	Correct	Correct	Correct	Correct	Correct	Correct
2BC2	Bahadur	1	monomer	A	C1	NA	A	C1	A2	C2	A	C1	N/A	Correct	Correct	Correct	Wrong	Wrong	Wrong	Correct	Correct	Correct	Correct	Correct
2BHS	Duarte	1	dimer	A2	C2	dimer	A2	C2	A2	C2	A2	C2	Correct	Correct	Correct	Correct	Correct	Correct	Correct	Correct	Correct	Correct	Correct	Correct
2BLS	Ponstingl	1	monomer	A	C1	monomer	A	C1	Inconclusive	Inconclusive	A	C1	Correct	Correct	Correct	Correct	Inconclusive	Inconclusive	Inconclusive	Correct	Correct	Correct	Correct	Correct
2BZ6	Duarte	1	dimer	AB	C1	NA	AB	C1	AB	C2	AB	C1	N/A	Correct	Correct	Correct	Correct	Wrong	Inconclusive	Correct	Correct	Correct	Correct	Correct
2C4W	Duarte	1	dimer	A2	C2	monomer	A12	T	A2	C2	A2	C2	Wrong	Wrong	Wrong	Wrong	Correct	Correct	Correct	Correct	Correct	Correct	Inconclusive	Correct
2CAR	Duarte	1	dimer	A2	C2	dimer	A2	C2	A2	C2	A2	C2	Correct	Correct	Correct	Correct	Correct	Correct	Correct	Correct	Correct	Correct	Correct	Correct
2CCY	Ponstingl	1	dimer	A2	C2	dimer	NA	NA	A2	C2	A2	C2	Correct	N/A	N/A	N/A	Correct	Correct	Correct	Correct	Correct	Correct	Correct	Correct
2CEV	Ponstingl	1	hexamer	A6	D3	hexamer	A6	D3	A6	D3	A2	C2	Correct	Correct	Correct	Correct	Correct	Correct	Correct	Wrong	Wrong	Wrong	Correct	Correct
2CFT	Duarte	1	dimer	A2	C2	NA	A2	C2	A2	C2	A2	C2	N/A	Correct	Correct	Correct	Correct	Correct	Correct	Correct	Correct	Correct	Correct	Correct
2CHS	Ponstingl	1	trimer	A3	C3	NA	A3	C3	A3	C3	A3	C3	N/A	Correct	Correct	Correct	Correct	Correct	Correct	Correct	Correct	Correct	Correct	Correct
2CKI	Duarte	1	monomer	A	C1	monomer	NA	NA	A2	C2	A	C1	Correct	N/A	N/A	N/A	Wrong	Wrong	Wrong	Correct	Correct	Correct	Correct	Inconclusive
2D0D	Duarte	1	dimer	A2	C2	NA	A2	C2	Inconclusive	Inconclusive	A2	C2	N/A	Correct	Correct	Correct	Inconclusive	Inconclusive	Inconclusive	Correct	Correct	Correct	Correct	Correct
2DVN	Duarte	1	dimer	A2	C1	dimer	A2	C2	A8	C2	A2	C2	Correct	Correct	Wrong	Inconclusive	Wrong	Wrong	Wrong	Correct	Wrong	Inconclusive	Inconclusive	Wrong
2E1V	Duarte	1	monomer	A	C1	monomer	A	C1	A2	C2	A	C1	Correct	Correct	Correct	Correct	Wrong	Wrong	Wrong	Correct	Correct	Correct	Correct	Correct
2E7J	Duarte	1	dimer	A2	C2	dimer	NA	NA	A2	C2	A2	C2	Correct	N/A	N/A	N/A	Correct	Correct	Correct	Correct	Correct	Correct	Correct	Correct
2ECQ	Duarte	1	dimer	A2	C2	NA	A2	C2	A2	C2	A2	C2	N/A	Correct	Correct	Correct	Correct	Correct	Correct	Correct	Correct	Correct	Correct	Correct
2EIP	Ponstingl	1	hexamer	A6	D3	Inconclusive	A6	D3	A6	D3	A	C1	Inconclusive	Correct	Correct	Correct	Correct	Correct	Correct	Wrong	Wrong	Wrong	Correct	Correct
2END	Bahadur	1	monomer	A	C1	dimer	A	C1	A	C1	A	C1	Wrong	Correct	Correct	Correct	Correct	Correct	Correct	Correct	Correct	Correct	Correct	Correct
2EQA	Duarte	1	monomer	A	C1	monomer	A	C1	A	C1	A	C1	Correct	Correct	Correct	Correct	Correct	Correct	Correct	Correct	Correct	Correct	Correct	Correct
2ERC	Bahadur	1	monomer	A	C1	NA	A	C1	Inconclusive	Inconclusive	A	C1	N/A	Correct	Correct	Correct	Inconclusive	Inconclusive	Inconclusive	Correct	Correct	Correct	Correct	Correct
2EXB	Duarte	1	dimer	A2	C2	dimer	A	C1	A2	C2	A2	C2	Correct	Wrong	Wrong	Wrong	Correct	Correct	Correct	Correct	Correct	Correct	Correct	Correct
2EYI	Duarte	1	monomer	A	C1	monomer	A	C1	A	C1	A	C1	Correct	Correct	Correct	Correct	Correct	Correct	Correct	Correct	Correct	Correct	Correct	Correct
2F37	Duarte	1	monomer	A	C1	monomer	A	C1	A	C1	A	C1	Correct	Correct	Correct	Correct	Correct	Correct	Correct	Correct	Correct	Correct	Correct	Correct
2FGZ	Duarte	1	monomer	A	C1	NA	A	C1	A	C1	A	C1	N/A	Correct	Correct	Correct	Correct	Correct	Correct	Correct	Correct	Correct	Correct	Correct
2FRV	Ponstingl	1	dimer	AB	C1	NA	AB	C1	AB	C1	AB	C1	N/A	Correct	Correct	Correct	Correct	Correct	Correct	Correct	Correct	Correct	Correct	Correct
2FUA	Ponstingl	1	tetramer	A4	C4	tetramer	A4	C4	A4	C4	A4	C4	Correct	Correct	Correct	Correct	Correct	Correct	Correct	Correct	Correct	Correct	Correct	Correct
2FWV	Duarte	1	dimer	A2	C2	dimer	NA	NA	A4	D2	A2	C2	Correct	N/A	N/A	N/A	Wrong	Wrong	Wrong	Correct	Correct	Correct	Correct	Inconclusive
2G2U	Duarte	1	dimer	AB	C1	NA	AB	C1	AB	C1	AB	C1	N/A	Correct	Correct	Correct	Correct	Correct	Correct	Correct	Correct	Correct	Correct	Correct
2G3P	Bahadur	1	monomer	A	C1	dimer	A	C1	A2	C2	A2	C2	Wrong	Correct	Correct	Correct	Wrong	Wrong	Wrong	Wrong	Wrong	Wrong	Wrong	Wrong
2GAS	Duarte	1	monomer	A	C1	monomer	NA	NA	A2	C2	A	C1	Correct	N/A	N/A	N/A	Wrong	Wrong	Wrong	Correct	Correct	Correct	Correct	Inconclusive
2H44	Duarte	1	monomer	A	C1	monomer	A	C1	A2	C2	A	C1	Correct	Correct	Correct	Correct	Wrong	Wrong	Wrong	Correct	Correct	Correct	Correct	Correct
2HDH	Bahadur	1	dimer	A2	C2	hexamer	A2	C2	A2	C2	A2	C2	Wrong	Correct	Correct	Correct	Correct	Correct	Correct	Correct	Correct	Correct	Correct	Correct
2HEX	Ponstingl	1	monomer	A	C1	Inconclusive	A	C1	A10	D5	A	C1	Inconclusive	Correct	Correct	Correct	Wrong	Wrong	Wrong	Correct	Correct	Correct	Correct	Correct
2HLQ	Duarte	1	monomer	A	C1	monomer	NA	NA	A	C1	A	C1	Correct	N/A	N/A	N/A	Correct	Correct	Correct	Correct	Correct	Correct	Correct	Correct
2I7D	Duarte	1	dimer	A2	C2	NA	A2	C2	A2	C2	A2	C2	N/A	Correct	Correct	Correct	Correct	Correct	Correct	Correct	Correct	Correct	Correct	Correct
2IHL	Bahadur	1	monomer	A	C1	dimer	A	C1	A	C1	A	C1	Wrong	Correct	Correct	Correct	Correct	Correct	Correct	Correct	Correct	Correct	Correct	Correct
2ILK	Ponstingl	1	dimer	A2	C2	dimer	A2	C2	A2	C2	A2	C2	Correct	Correct	Correct	Correct	Correct	Correct	Correct	Correct	Correct	Correct	Correct	Correct
2IPI	Duarte	1	monomer	A	C1	dimer	NA	NA	A	C1	A2	C2	Wrong	N/A	N/A	N/A	Correct	Correct	Correct	Wrong	Wrong	Wrong	Wrong	Inconclusive
2IZG	Ponstingl	1	tetramer	A4	D2	dimer	A4	D2	A8	D2	A2	C2	Wrong	Correct	Correct	Correct	Wrong	Correct	Inconclusive	Wrong	Wrong	Wrong	Wrong	Inconclusive
2J0P	Duarte	1	monomer	A	C1	monomer	NA	NA	A	C1	A	C1	Correct	N/A	N/A	N/A	Correct	Correct	Correct	Correct	Correct	Correct	Correct	Correct
2J46	Duarte	1	monomer	A	C1	monomer	A	C1	A	C1	A	C1	Correct	Correct	Correct	Correct	Correct	Correct	Correct	Correct	Correct	Correct	Correct	Correct
2J5X	Bahadur	1	monomer	A	C1	NA	A	C1	A	C1	A	C1	N/A	Correct	Correct	Correct	Correct	Correct	Correct	Correct	Correct	Correct	Correct	Correct
2LIG	Bahadur	1	dimer	A2	C2	dimer	NA	NA	A2	C2	A2	C2	Correct	N/A	N/A	N/A	Correct	Correct	Correct	Correct	Correct	Correct	Correct	Correct
2MBR	Ponstingl	1	monomer	A	C1	NA	A	C1	A	C1	A	C1	N/A	Correct	Correct	Correct	Correct	Correct	Correct	Correct	Correct	Correct	Correct	Correct
2MCG	Bahadur	1	dimer	A2	C1	dimer	A2	C1	A2	C1	A2	C2	Correct	Correct	Correct	Correct	Correct	Correct	Correct	Correct	Wrong	Inconclusive	Correct	Correct
2NAC	Bahadur	1	dimer	A2	C2	Inconclusive	A2	C2	A2	C2	A2	C2	Inconclusive	Correct	Correct	Correct	Correct	Correct	Correct	Correct	Correct	Correct	Correct	Correct
2NAP	Bahadur	1	monomer	A	C1	monomer	A	C1	A	C1	A	C1	Correct	Correct	Correct	Correct	Correct	Correct	Correct	Correct	Correct	Correct	Correct	Correct
2NZL	Duarte	1	tetramer	A4	C4	NA	A4	C4	A4	C4	A4	C4	N/A	Correct	Correct	Correct	Correct	Correct	Correct	Correct	Correct	Correct	Correct	Correct
2OHX	Bahadur	1	dimer	A2	C2	dimer	A2	C2	A2	C2	A2	C2	Correct	Correct	Correct	Correct	Correct	Correct	Correct	Correct	Correct	Correct	Correct	Correct
2OW9	Duarte	1	monomer	A	C1	NA	A	C1	A4	D2	A2	C2	N/A	Correct	Correct	Correct	Wrong	Wrong	Wrong	Wrong	Wrong	Wrong	Wrong	Wrong
2PII	Ponstingl	1	trimer	A3	C3	Inconclusive	A3	C3	A3	C3	A3	C3	Inconclusive	Correct	Correct	Correct	Correct	Correct	Correct	Correct	Correct	Correct	Correct	Correct
2PKA	Ponstingl	1	dimer	AB	C1	dimer	NA	NA	A2B2	C1	AB	C1	Correct	N/A	N/A	N/A	Wrong	Correct	Inconclusive	Correct	Correct	Correct	Correct	Correct
2Q7D	Duarte	1	monomer	A	C1	monomer	A	C1	A2	C2	A	C1	Correct	Correct	Correct	Correct	Wrong	Wrong	Wrong	Correct	Correct	Correct	Correct	Correct
2QB5	Duarte	1	monomer	A	C1	monomer	A	C1	A	C1	A	C1	Correct	Correct	Correct	Correct	Correct	Correct	Correct	Correct	Correct	Correct	Correct	Correct
2RKB	Duarte	1	dimer	A2	C2	dimer	NA	NA	A2	C2	A2	C2	Correct	N/A	N/A	N/A	Correct	Correct	Correct	Correct	Correct	Correct	Correct	Correct
2RSP	Ponstingl	1	dimer	A2	C2	dimer	A2	C2	A2	C2	A2	C2	Correct	Correct	Correct	Correct	Correct	Correct	Correct	Correct	Correct	Correct	Correct	Correct
2SCP	Bahadur	1	monomer	A	C1	NA	NA	NA	Inconclusive	Inconclusive	A2	C2	N/A	N/A	N/A	N/A	Inconclusive	Inconclusive	Inconclusive	Wrong	Wrong	Wrong	Wrong	Wrong
2SCU	Ponstingl	1	tetramer	A2B2	C2	dimer	A2B2	C2	A4B4	D2	AB	C1	Wrong	Correct	Correct	Correct	Wrong	Wrong	Wrong	Wrong	Wrong	Wrong	Wrong	Wrong
2SHP	Bahadur	1	monomer	A	C1	monomer	A	C1	A	C1	A	C1	Correct	Correct	Correct	Correct	Correct	Correct	Correct	Correct	Correct	Correct	Correct	Correct
2SPC	Bahadur	1	dimer	A2	C2	NA	NA	NA	A2	C2	A2	C2	N/A	N/A	N/A	N/A	Correct	Correct	Correct	Correct	Correct	Correct	Correct	Correct
2SQC	Bahadur	1	dimer	A2	C2	dimer	A2	C2	A	C1	A2	C2	Correct	Correct	Correct	Correct	Wrong	Wrong	Wrong	Correct	Correct	Correct	Correct	Correct
2STD	Ponstingl	1	trimer	A3	C3	trimer	A3	C3	A3	C3	A	C1	Correct	Correct	Correct	Correct	Correct	Correct	Correct	Wrong	Wrong	Wrong	Correct	Correct
2TCT	Bahadur	1	dimer	A2	C2	monomer	A2	C2	A2	C2	A2	C2	Wrong	Correct	Correct	Correct	Correct	Correct	Correct	Correct	Correct	Correct	Correct	Correct
2TGI	Ponstingl	1	dimer	A2	C2	dimer	A2	C2	A2	C2	A2	C2	Correct	Correct	Correct	Correct	Correct	Correct	Correct	Correct	Correct	Correct	Correct	Correct
2TPS	Bahadur	1	monomer	A	C1	dimer	A	C1	A	C1	A	C1	Wrong	Correct	Correct	Correct	Correct	Correct	Correct	Correct	Correct	Correct	Correct	Correct
2UGI	Bahadur	1	monomer	A	C1	monomer	NA	NA	A2	C2	A	C1	Correct	N/A	N/A	N/A	Wrong	Wrong	Wrong	Correct	Correct	Correct	Correct	Inconclusive
2V52	Duarte	1	dimer	AB	C1	Inconclusive	NA	NA	AB	C2	AB	C1	Inconclusive	N/A	N/A	N/A	Correct	Wrong	Inconclusive	Correct	Correct	Correct	Correct	Correct
2VEF	Duarte	1	dimer	A2	C2	NA	NA	NA	A2	C2	A2	C2	N/A	N/A	N/A	N/A	Correct	Correct	Correct	Correct	Correct	Correct	Correct	Correct
2VR4	Duarte	1	dimer	A2	C2	NA	A	C1	A	C1	A2	C2	N/A	Wrong	Wrong	Wrong	Wrong	Wrong	Wrong	Correct	Correct	Correct	Wrong	Wrong
2VVT	Duarte	1	dimer	A2	C2	dimer	A2	C2	A2	C2	A2	C2	Correct	Correct	Correct	Correct	Correct	Correct	Correct	Correct	Correct	Correct	Correct	Correct
2W20	Duarte	1	monomer	A	C1	NA	A	C1	A	C1	A	C1	N/A	Correct	Correct	Correct	Correct	Correct	Correct	Correct	Correct	Correct	Correct	Correct
2W6A	Duarte	1	dimer	A2	C2	trimer	NA	NA	A2	C2	A2	C2	Wrong	N/A	N/A	N/A	Correct	Correct	Correct	Correct	Correct	Correct	Correct	Correct
2WBF	Duarte	1	monomer	A	C1	Inconclusive	A	C1	A	C1	A	C1	Inconclusive	Correct	Correct	Correct	Correct	Correct	Correct	Correct	Correct	Correct	Correct	Correct
2WBM	Duarte	1	monomer	A	C1	monomer	NA	NA	A8	C2	A	C1	Correct	N/A	N/A	N/A	Wrong	Wrong	Wrong	Correct	Correct	Correct	Correct	Inconclusive
2WBQ	Duarte	1	monomer	A	C1	NA	A	C1	A2	C2	A2	C2	N/A	Correct	Correct	Correct	Wrong	Wrong	Wrong	Wrong	Wrong	Wrong	Wrong	Wrong
2WSA	Duarte	1	monomer	A	C1	NA	A	C1	A	C1	A	C1	N/A	Correct	Correct	Correct	Correct	Correct	Correct	Correct	Correct	Correct	Correct	Correct
2WTM	Duarte	1	dimer	A2	C2	dimer	NA	NA	A2	C2	A2	C2	Correct	N/A	N/A	N/A	Correct	Correct	Correct	Correct	Correct	Correct	Correct	Correct
2WXD	Duarte	1	dimer	A2	C2	dimer	A2	C2	A2	C2	A2	C2	Correct	Correct	Correct	Correct	Correct	Correct	Correct	Correct	Correct	Correct	Correct	Correct
2X26	Duarte	1	monomer	A	C1	monomer	NA	NA	A	C1	A	C1	Correct	N/A	N/A	N/A	Correct	Correct	Correct	Correct	Correct	Correct	Correct	Correct
2XOV	Duarte	1	monomer	A	C1	NA	A	C1	A	C1	A2	C2	N/A	Correct	Correct	Correct	Correct	Correct	Correct	Wrong	Wrong	Wrong	Correct	Correct
2Y27	Duarte	1	dimer	A2	C2	dimer	NA	NA	A2	C2	A2	C2	Correct	N/A	N/A	N/A	Correct	Correct	Correct	Correct	Correct	Correct	Correct	Correct
2Y39	Duarte	1	dimer	A2	C2	dimer	A2	C2	A2	C2	A2	C2	Correct	Correct	Correct	Correct	Correct	Correct	Correct	Correct	Correct	Correct	Correct	Correct
2YVW	Duarte	1	monomer	A	C1	NA	NA	NA	A2	C2	A2	C2	N/A	N/A	N/A	N/A	Wrong	Wrong	Wrong	Wrong	Wrong	Wrong	Wrong	Wrong
2YZ1	Duarte	1	monomer	A	C1	monomer	NA	NA	A2	C2	A2	C2	Correct	N/A	N/A	N/A	Wrong	Wrong	Wrong	Wrong	Wrong	Wrong	Wrong	Wrong
2Z1N	Duarte	1	dimer	A2	C2	NA	NA	NA	A4	D2	A4	D2	N/A	N/A	N/A	N/A	Wrong	Wrong	Wrong	Wrong	Wrong	Wrong	Wrong	Wrong
2Z6O	Duarte	1	monomer	A	C1	dimer	A	C1	A	C1	A	C1	Wrong	Correct	Correct	Correct	Correct	Correct	Correct	Correct	Correct	Correct	Correct	Correct
2ZYR	Duarte	1	monomer	A	C1	NA	A	C1	A	C1	A	C1	N/A	Correct	Correct	Correct	Correct	Correct	Correct	Correct	Correct	Correct	Correct	Correct
3A2Q	Duarte	1	dimer	A2	C2	dimer	NA	NA	A2	C2	A2	C2	Correct	N/A	N/A	N/A	Correct	Correct	Correct	Correct	Correct	Correct	Correct	Correct
3AAP	Duarte	1	monomer	A	C1	monomer	A2	C2	A	C1	A2	C2	Correct	Wrong	Wrong	Wrong	Correct	Correct	Correct	Wrong	Wrong	Wrong	Inconclusive	Wrong
3B37	Duarte	1	monomer	A	C1	NA	A	C1	A	C1	A	C1	N/A	Correct	Correct	Correct	Correct	Correct	Correct	Correct	Correct	Correct	Correct	Correct
3BZL	Duarte	1	monomer	A	C1	monomer	NA	NA	AB	C1	AB	C1	Correct	N/A	N/A	N/A	Wrong	Correct	Inconclusive	Wrong	Correct	Inconclusive	Correct	Inconclusive
3C1D	Duarte	1	monomer	A	C1	monomer	NA	NA	A2	C2	A	C1	Correct	N/A	N/A	N/A	Wrong	Wrong	Wrong	Correct	Correct	Correct	Correct	Inconclusive
3C8Y	Duarte	1	monomer	A	C1	NA	A	C1	A	C1	A	C1	N/A	Correct	Correct	Correct	Correct	Correct	Correct	Correct	Correct	Correct	Correct	Correct
3CJ1	Duarte	1	monomer	A	C1	monomer	A	C1	A	C1	A	C1	Correct	Correct	Correct	Correct	Correct	Correct	Correct	Correct	Correct	Correct	Correct	Correct
3CLA	Ponstingl	1	trimer	A3	C3	trimer	A3	C3	A6	D3	A3	C3	Correct	Correct	Correct	Correct	Wrong	Wrong	Wrong	Correct	Correct	Correct	Correct	Correct
3CM3	Duarte	1	dimer	A2	C2	dimer	A2	C2	A2	C2	A2	C2	Correct	Correct	Correct	Correct	Correct	Correct	Correct	Correct	Correct	Correct	Correct	Correct
3CMS	Ponstingl	1	monomer	A	C1	NA	A	C1	A	C1	A	C1	N/A	Correct	Correct	Correct	Correct	Correct	Correct	Correct	Correct	Correct	Correct	Correct
3CSU	Ponstingl	1	trimer	A3	C3	trimer	A3	C3	A3	C3	A3	C3	Correct	Correct	Correct	Correct	Correct	Correct	Correct	Correct	Correct	Correct	Correct	Correct
3CU9	Duarte	1	monomer	A	C1	monomer	A	C1	A2	C2	A	C1	Correct	Correct	Correct	Correct	Wrong	Wrong	Wrong	Correct	Correct	Correct	Correct	Correct
3D36	Duarte	1	dimer	A2	C2	dimer	NA	NA	A4B2	C2	A	C1	Correct	N/A	N/A	N/A	Wrong	Correct	Inconclusive	Wrong	Wrong	Wrong	Inconclusive	Wrong
3DA8	Duarte	1	dimer	A2	C2	dimer	NA	NA	A4	C2	A2	C2	Correct	N/A	N/A	N/A	Wrong	Correct	Inconclusive	Correct	Correct	Correct	Correct	Correct
3DAP	Bahadur	1	dimer	A2	C2	dimer	A2	C2	A2	C2	A2	C2	Correct	Correct	Correct	Correct	Correct	Correct	Correct	Correct	Correct	Correct	Correct	Correct
3ELS	Duarte	1	monomer	A	C1	monomer	NA	NA	A6	D3	A	C1	Correct	N/A	N/A	N/A	Wrong	Wrong	Wrong	Correct	Correct	Correct	Correct	Inconclusive
3EPW	Duarte	1	dimer	A2	C2	NA	A2	C2	A2	C2	A2	C2	N/A	Correct	Correct	Correct	Correct	Correct	Correct	Correct	Correct	Correct	Correct	Correct
3F0O	Duarte	1	monomer	A	C1	dimer	A	C1	A	C1	A	C1	Wrong	Correct	Correct	Correct	Correct	Correct	Correct	Correct	Correct	Correct	Correct	Correct
3F3E	Duarte	1	dimer	A2	C2	NA	A	C1	A2	C2	A	C1	N/A	Wrong	Wrong	Wrong	Correct	Correct	Correct	Wrong	Wrong	Wrong	Wrong	Wrong
3F6Q	Duarte	1	dimer	AB	C1	NA	AB	C1	AB	C1	AB	C1	N/A	Correct	Correct	Correct	Correct	Correct	Correct	Correct	Correct	Correct	Correct	Correct
3FAH	Duarte	1	dimer	A2	C2	NA	A2	C2	A2	C2	A2	C2	N/A	Correct	Correct	Correct	Correct	Correct	Correct	Correct	Correct	Correct	Correct	Correct
3FWK	Duarte	1	monomer	A	C1	monomer	A	C1	A	C1	A	C1	Correct	Correct	Correct	Correct	Correct	Correct	Correct	Correct	Correct	Correct	Correct	Correct
3GCB	Ponstingl	1	hexamer	A6	D3	NA	A6	D3	A6	D3	A6	D3	N/A	Correct	Correct	Correct	Correct	Correct	Correct	Correct	Correct	Correct	Correct	Correct
3GKJ	Duarte	1	monomer	A	C1	Inconclusive	A	C1	A	C1	A2	C2	Inconclusive	Correct	Correct	Correct	Correct	Correct	Correct	Wrong	Wrong	Wrong	Correct	Correct
3GO5	Duarte	1	monomer	A	C1	monomer	NA	NA	A	C1	A	C1	Correct	N/A	N/A	N/A	Correct	Correct	Correct	Correct	Correct	Correct	Correct	Correct
3GRS	Ponstingl	1	dimer	A2	C2	dimer	A2	C2	A2	C2	A2	C2	Correct	Correct	Correct	Correct	Correct	Correct	Correct	Correct	Correct	Correct	Correct	Correct
3GUS	Duarte	1	dimer	A2	C2	dimer	A2	C2	A2	C2	A2	C2	Correct	Correct	Correct	Correct	Correct	Correct	Correct	Correct	Correct	Correct	Correct	Correct
3GVO	Duarte	1	monomer	A	C1	NA	A	C1	A	C1	A	C1	N/A	Correct	Correct	Correct	Correct	Correct	Correct	Correct	Correct	Correct	Correct	Correct
3H0N	Duarte	1	dimer	A2	C2	dimer	NA	NA	A2	C2	A2	C2	Correct	N/A	N/A	N/A	Correct	Correct	Correct	Correct	Correct	Correct	Correct	Correct
3H30	Duarte	1	monomer	A	C1	monomer	A	C1	A2	C2	A	C1	Correct	Correct	Correct	Correct	Wrong	Wrong	Wrong	Correct	Correct	Correct	Correct	Correct
3H6D	Duarte	1	trimer	A3	C3	NA	A3	C3	A3	C3	A3	C3	N/A	Correct	Correct	Correct	Correct	Correct	Correct	Correct	Correct	Correct	Correct	Correct
3HZL	Duarte	1	monomer	A	C1	monomer	A	C1	Inconclusive	Inconclusive	A2	C2	Correct	Correct	Correct	Correct	Inconclusive	Inconclusive	Inconclusive	Wrong	Wrong	Wrong	Correct	Inconclusive
3IRB	Duarte	1	monomer	A	C1	monomer	NA	NA	A4	C2	A	C1	Correct	N/A	N/A	N/A	Wrong	Wrong	Wrong	Correct	Correct	Correct	Correct	Inconclusive
3ITA	Duarte	1	monomer	A	C1	Inconclusive	A	C1	A4	C1	A	C1	Inconclusive	Correct	Correct	Correct	Wrong	Correct	Inconclusive	Correct	Correct	Correct	Correct	Correct
3ITF	Duarte	1	dimer	A2	C2	dimer	NA	NA	A2	C2	A2	C2	Correct	N/A	N/A	N/A	Correct	Correct	Correct	Correct	Correct	Correct	Correct	Correct
3IUE	Duarte	1	dimer	A2	C2	NA	A2	C2	A	C1	A2	C2	N/A	Correct	Correct	Correct	Wrong	Wrong	Wrong	Correct	Correct	Correct	Correct	Correct
3JRZ	Duarte	1	dimer	A2	C2	dimer	A2	C2	A2	C2	A2	C2	Correct	Correct	Correct	Correct	Correct	Correct	Correct	Correct	Correct	Correct	Correct	Correct
3JYO	Duarte	1	dimer	A2	C2	dimer	A2	C2	A2	C2	A2	C2	Correct	Correct	Correct	Correct	Correct	Correct	Correct	Correct	Correct	Correct	Correct	Correct
3KD2	Duarte	1	dimer	A2	C2	dimer	A2	C2	A2	C2	A2	C2	Correct	Correct	Correct	Correct	Correct	Correct	Correct	Correct	Correct	Correct	Correct	Correct
3KH7	Duarte	1	monomer	A	C1	monomer	NA	NA	A2	C2	A2	C2	Correct	N/A	N/A	N/A	Wrong	Wrong	Wrong	Wrong	Wrong	Wrong	Wrong	Wrong
3KK8	Duarte	1	monomer	A	C1	dimer	A	C1	A	C1	A	C1	Wrong	Correct	Correct	Correct	Correct	Correct	Correct	Correct	Correct	Correct	Correct	Correct
3LVD	Duarte	1	monomer	A	C1	monomer	A	C1	A	C1	A	C1	Correct	Correct	Correct	Correct	Correct	Correct	Correct	Correct	Correct	Correct	Correct	Correct
3LW6	Duarte	1	dimer	A2	C2	NA	A	C1	A	C1	A2	C2	N/A	Wrong	Wrong	Wrong	Wrong	Wrong	Wrong	Correct	Correct	Correct	Wrong	Wrong
3M66	Duarte	1	monomer	A	C1	monomer	NA	NA	A	C1	A	C1	Correct	N/A	N/A	N/A	Correct	Correct	Correct	Correct	Correct	Correct	Correct	Correct
3MG1	Duarte	1	monomer	A	C1	Inconclusive	A2	C2	A	C1	A	C1	Inconclusive	Wrong	Wrong	Wrong	Correct	Correct	Correct	Correct	Correct	Correct	Correct	Correct
3MHJ	Duarte	1	monomer	A	C1	NA	A	C1	A	C1	A	C1	N/A	Correct	Correct	Correct	Correct	Correct	Correct	Correct	Correct	Correct	Correct	Correct
3MHT	Bahadur	1	monomer	A	C1	NA	A	C1	A	C1	ABC	C1	N/A	Correct	Correct	Correct	Correct	Correct	Correct	Wrong	Correct	Inconclusive	Correct	Correct
3MHZ	Duarte	1	monomer	A	C1	heptamer	A	C1	A	C1	A	C1	Wrong	Correct	Correct	Correct	Correct	Correct	Correct	Correct	Correct	Correct	Correct	Correct
3N5C	Duarte	1	monomer	A	C1	monomer	A	C1	A2	C2	A2	C2	Correct	Correct	Correct	Correct	Wrong	Wrong	Wrong	Wrong	Wrong	Wrong	Inconclusive	Wrong
3NG1	Bahadur	1	monomer	A	C1	monomer	A	C1	A	C1	A	C1	Correct	Correct	Correct	Correct	Correct	Correct	Correct	Correct	Correct	Correct	Correct	Correct
3O1N	Duarte	1	dimer	A2	C2	dodecamer	A2	C2	A2	C2	A2	C2	Wrong	Correct	Correct	Correct	Correct	Correct	Correct	Correct	Correct	Correct	Correct	Correct
3OVP	Duarte	1	dimer	A2	C2	dimer	A2	C2	A2	C2	A2	C2	Correct	Correct	Correct	Correct	Correct	Correct	Correct	Correct	Correct	Correct	Correct	Correct
3PGH	Ponstingl	1	dimer	A2	C2	NA	A2	C2	A2	C2	A2	C2	N/A	Correct	Correct	Correct	Correct	Correct	Correct	Correct	Correct	Correct	Correct	Correct
3PMG	Bahadur	1	monomer	A	C1	monomer	A	C1	A	C1	A	C1	Correct	Correct	Correct	Correct	Correct	Correct	Correct	Correct	Correct	Correct	Correct	Correct
3R0N	Duarte	1	dimer	A2	C2	dimer	A2	C2	A2	C2	A2	C2	Correct	Correct	Correct	Correct	Correct	Correct	Correct	Correct	Correct	Correct	Correct	Correct
3SDH	Bahadur	1	dimer	A2	C2	Inconclusive	A2	C2	A2	C2	A2	C2	Inconclusive	Correct	Correct	Correct	Correct	Correct	Correct	Correct	Correct	Correct	Correct	Correct
3SSI	Ponstingl	1	dimer	A2	C2	NA	NA	NA	A2	C2	A2	C2	N/A	N/A	N/A	N/A	Correct	Correct	Correct	Correct	Correct	Correct	Correct	Correct
3TDT	Ponstingl	1	trimer	A3	C3	trimer	A3	C3	A3	C3	A3	C3	Correct	Correct	Correct	Correct	Correct	Correct	Correct	Correct	Correct	Correct	Correct	Correct
4BCL	Ponstingl	1	trimer	A3	C3	trimer	A3	C3	A3	C3	A3	C3	Correct	Correct	Correct	Correct	Correct	Correct	Correct	Correct	Correct	Correct	Correct	Correct
4CHA	Bahadur	1	dimer	AB	C1	NA	A2B2	C2	A2B2	C2	A	C1	N/A	Wrong	Wrong	Wrong	Wrong	Wrong	Wrong	Wrong	Correct	Inconclusive	Wrong	Wrong
4KBP	Bahadur	1	dimer	A2	C2	monomer	A2	C2	A4	D2	A2	C2	Wrong	Correct	Correct	Correct	Wrong	Wrong	Wrong	Correct	Correct	Correct	Inconclusive	Correct
4MON	Ponstingl	1	dimer	AB	C1	monomer	AB	C1	AB	C2	AB	C1	Wrong	Correct	Correct	Correct	Correct	Wrong	Inconclusive	Correct	Correct	Correct	Correct	Correct
4PGA	Ponstingl	1	tetramer	A4	D2	tetramer	A4	D2	A4	D2	A4	D2	Correct	Correct	Correct	Correct	Correct	Correct	Correct	Correct	Correct	Correct	Correct	Correct
4U0J	Duarte	1	tetramer	A4	D2	NA	A4	D2	A4	D2	A4	D2	N/A	Correct	Correct	Correct	Correct	Correct	Correct	Correct	Correct	Correct	Correct	Correct
5CSM	Bahadur	1	dimer	A2	C2	dimer	A2	C2	A2	C2	A2	C2	Correct	Correct	Correct	Correct	Correct	Correct	Correct	Correct	Correct	Correct	Correct	Correct
5PGM	Ponstingl	1	tetramer	A4	D2	tetramer	A4	D2	Inconclusive	Inconclusive	A	C1	Correct	Correct	Correct	Correct	Inconclusive	Inconclusive	Inconclusive	Wrong	Wrong	Wrong	Correct	Inconclusive
5RUB	Bahadur	1	dimer	A2	C2	dimer	A2	C2	A2	C2	A2	C2	Correct	Correct	Correct	Correct	Correct	Correct	Correct	Correct	Correct	Correct	Correct	Correct
5TMP	Ponstingl	1	dimer	A2	C2	monomer	NA	NA	A6	D3	A2	C2	Wrong	N/A	N/A	N/A	Wrong	Wrong	Wrong	Correct	Correct	Correct	Wrong	Inconclusive
5TSS	Bahadur	1	monomer	A	C1	monomer	A	C1	Inconclusive	Inconclusive	A	C1	Correct	Correct	Correct	Correct	Inconclusive	Inconclusive	Inconclusive	Correct	Correct	Correct	Correct	Correct
830C	Bahadur	1	monomer	A	C1	dimer	A	C1	A4	D2	A4	D2	Wrong	Correct	Correct	Correct	Wrong	Wrong	Wrong	Wrong	Wrong	Wrong	Wrong	Wrong
8PRK	Bahadur	1	dimer	A2	C2	monomer	A2	C2	A2	C2	A2	C2	Wrong	Correct	Correct	Correct	Correct	Correct	Correct	Correct	Correct	Correct	Correct	Correct
8PTI	Bahadur	1	monomer	A	C1	dimer	A	C1	A2	C2	A2	C2	Wrong	Correct	Correct	Correct	Wrong	Wrong	Wrong	Wrong	Wrong	Wrong	Wrong	Wrong
9WGA	Ponstingl	1	dimer	A2	C2	monomer	A2	C2	A2	C2	A2	C2	Wrong	Correct	Correct	Correct	Correct	Correct	Correct	Correct	Correct	Correct	Correct	Correct
