# Supplementary material for: Investigation of protein quaternary structure via stoichiometry and symmetry ınformation
Source: PLoS One. 2018 Jun 4;13(6):e0197176. doi: 10.1371/journal.pone.0197176 (PMC5986128; doi:10.1371/journal.pone.0197176)
Supplement: S4 Table — (XLSX) [file pone.0197176.s007.xlsx]

## Sheet: Sayfa2
Dataset	Method	Result	Count	Percent
Bahadur	TM	Correct	89	0.4		TM	Text Mining
Bahadur	TM	Wrong	43	0.19		SC	Sequence Cluster
Bahadur	TM	Inconclusive	13	0.06		EPPIC	Evolutionary Protein-Protein Interface Classifier
Bahadur	TM	N/A	77	0.35		PISA	Protein Interfaces Surfaces and Assemblies
Bahadur	SC	Correct	159	0.72
Bahadur	SC	Wrong	12	0.05
Bahadur	SC	Inconclusive	1	<0.01
Bahadur	SC	N/A	50	0.23
Bahadur	PISA	Correct	167	0.75
Bahadur	PISA	Wrong	35	0.16
Bahadur	PISA	Inconclusive	20	0.09
Bahadur	EPPIC	Correct	194	0.87
Bahadur	EPPIC	Wrong	23	0.1
Bahadur	EPPIC	Inconclusive	5	0.02
Bahadur	3-Method Consensus	Correct	191	0.86
Bahadur	3-Method Consensus	Wrong	18	0.08
Bahadur	3-Method Consensus	Inconclusive	13	0.06
Bahadur	4-Method Consensus	Correct	190	0.86
Bahadur	4-Method Consensus	Wrong	13	0.05
Bahadur	4-Method Consensus	Inconclusive	19	0.09
Duarte	TM	Correct	85	0.56
Duarte	TM	Wrong	12	0.08
Duarte	TM	Inconclusive	5	0.03
Duarte	TM	N/A	50	0.33
Duarte	SC	Correct	91	0.6
Duarte	SC	Wrong	13	0.09
Duarte	SC	Inconclusive	1	0.01
Duarte	SC	N/A	47	0.31
Duarte	PISA	Correct	100	0.66
Duarte	PISA	Wrong	41	0.27
Duarte	PISA	Inconclusive	11	0.07
Duarte	EPPIC	Correct	119	0.78
Duarte	EPPIC	Wrong	31	0.2
Duarte	EPPIC	Inconclusive	2	0.01
Duarte	3-Method Consensus	Correct	113	0.73
Duarte	3-Method Consensus	Wrong	26	0.17
Duarte	3-Method Consensus	Inconclusive	13	0.09
Duarte	4-Method Consensus	Correct	123	0.81
Duarte	4-Method Consensus	Wrong	20	0.13
Duarte	4-Method Consensus	Inconclusive	9	0.06
Ponstingl	TM	Correct	78	0.46
Ponstingl	TM	Wrong	25	0.15
Ponstingl	TM	Inconclusive	23	0.14
Ponstingl	TM	N/A	43	0.25
Ponstingl	SC	Correct	111	0.66
Ponstingl	SC	Wrong	6	0.04
Ponstingl	SC	Inconclusive	0	0
Ponstingl	SC	N/A	52	0.31
Ponstingl	PISA	Correct	129	0.76
Ponstingl	PISA	Wrong	24	0.14
Ponstingl	PISA	Inconclusive	16	0.09
Ponstingl	EPPIC	Correct	125	0.74
Ponstingl	EPPIC	Wrong	44	0.26
Ponstingl	EPPIC	Inconclusive	0	0
Ponstingl	3-Method Consensus	Correct	135	0.8
Ponstingl	3-Method Consensus	Wrong	16	0.09
Ponstingl	3-Method Consensus	Inconclusive	18	0.11
Ponstingl	4-Method Consensus	Correct	139	0.82
Ponstingl	4-Method Consensus	Wrong	15	0.09
Ponstingl	4-Method Consensus	Inconclusive	15	0.09
Overall	TM	Correct	252	0.46
Overall	TM	Wrong	80	0.15
Overall	TM	Inconclusive	41	0.08
Overall	TM	N/A	170	0.31
Overall	SC	Correct	361	0.66
Overall	SC	Wrong	31	0.06
Overall	SC	Inconclusive	2	<0.01
Overall	SC	N/A	149	0.27
Overall	PISA	Correct	396	0.73
Overall	PISA	Wrong	100	0.18
Overall	PISA	Inconclusive	47	0.09
Overall	EPPIC	Correct	438	0.81
Overall	EPPIC	Wrong	98	0.18
Overall	EPPIC	Inconclusive	7	0.01
Overall	3-Method Consensus	Correct	439	0.81
Overall	3-Method Consensus	Wrong	60	0.11
Overall	3-Method Consensus	Inconclusive	44	0.08
Overall	4-Method Consensus	Correct	452	0.83
Overall	4-Method Consensus	Wrong	48	0.09
Overall	4-Method Consensus	Inconclusive	43	0.08
