# Supplementary material for: Investigation of protein quaternary structure via stoichiometry and symmetry ınformation
Source: PLoS One. 2018 Jun 4;13(6):e0197176. doi: 10.1371/journal.pone.0197176 (PMC5986128; doi:10.1371/journal.pone.0197176)
Supplement: S5 Table — (XLSX) [file pone.0197176.s008.xlsx]

## Sheet: Sayfa1
PDB ID	SC_stoichiometry	SC_symmetry	PISA_stoichiometry	PISA_symmetry	EPPIC_stoichiometry	EPPIC_symmetry	PDB_stoichiometry	PDB_symmetry	Consensus_stoichiometry	Consensus_symmetry	Result_stoichiometry	Result_symmetry	Final_Result
1AG1	A2	C2	A2	C2	A2	C2	A2	C2	A2	C2	Correct	Correct	Correct
1AG6	A	C1	A	C1	A	C1	A	C1	A	C1	Correct	Correct	Correct		SC	Sequence Cluster
1AG8	A4	D2	A4	D2	A4	D2	A4	D2	A4	D2	Correct	Correct	Correct		EPPIC	Evolutionary Protein-Protein Interface Classifier
1AG9	A	C1	A2	C2	A	C1	A2	C2	A	C1	Outlier	Outlier	Outlier		PISA	Protein Interfaces Surfaces and Assemblies
1AGB	AB	C1	AB	C2	AB	C1	AB	C1	AB	C1	Correct	Correct	Correct
1AGC	AB	C1	AB	C2	AB	C1	AB	C1	AB	C1	Correct	Correct	Correct
1AGD	AB	C1	AB	C2	AB	C1	AB	C1	AB	C1	Correct	Correct	Correct
1AGE	AB	C1	AB	C2	AB	C1	AB	C1	AB	C1	Correct	Correct	Correct
1AGF	AB	C1	AB	C2	AB	C1	AB	C1	AB	C1	Correct	Correct	Correct
1AGI	NA	NA	A	C1	A	C1	A	C1	A	C1	Correct	Correct	Correct
1AGJ	A	C1	A	C1	A	C1	A	C1	A	C1	Correct	Correct	Correct
1AGM	A	C1	A	C1	A	C1	A	C1	A	C1	Correct	Correct	Correct
1AGN	A2	C2	A12	C1	A2	C2	A2	C2	A2	C2	Correct	Correct	Correct
1AGP	A	C1	A	C1	A	C1	A2	C2	A	C1	Outlier	Outlier	Outlier
1AGQ	NA	NA	A2	C2	A2	C2	A4	C2	A2	C2	Outlier	Correct	Outlier
1AGR	NA	NA	A	C1	AB	C1	AB	C1	A	C1	Outlier	Correct	Outlier
1AGW	A	C1	A	C1	A	C1	A	C1	A	C1	Correct	Correct	Correct
1AGX	NA	NA	A4	D2	A4	D2	A4	D2	A4	D2	Correct	Correct	Correct
1AGY	A	C1	A	C1	A	C1	A	C1	A	C1	Correct	Correct	Correct
1AH0	A	C1	A	C1	A	C1	A	C1	A	C1	Correct	Correct	Correct
1AH3	A	C1	A	C1	A	C1	A	C1	A	C1	Correct	Correct	Correct
1AH4	A	C1	A	C1	A	C1	A	C1	A	C1	Correct	Correct	Correct
1AH5	A	C1	A	C1	A	C1	A	C1	A	C1	Correct	Correct	Correct
1AH6	A	C1	A2	C2	A	C1	A2	C2	A	C1	Outlier	Outlier	Outlier
1AH7	A	C1	A	C1	A2	C2	A	C1	A	C1	Correct	Correct	Correct
1AH8	A	C1	A2	C2	A2	C2	A2	C2	A2	C2	Correct	Correct	Correct
1AHA	A	C1	A	C1	A	C1	A	C1	A	C1	Correct	Correct	Correct
1AHB	A	C1	A	C1	A	C1	A	C1	A	C1	Correct	Correct	Correct
1AHC	A	C1	A	C1	A	C1	A	C1	A	C1	Correct	Correct	Correct
1AHE	A2	C2	A2	C2	A2	C2	A2	C2	A2	C2	Correct	Correct	Correct
1AHF	A2	C2	A2	C2	A2	C2	A2	C2	A2	C2	Correct	Correct	Correct
1AHH	A4	D2	A4	D2	A4	D2	A4	D2	A4	D2	Correct	Correct	Correct
1AHI	A4	D2	A4	D2	A4	D2	A4	D2	A4	D2	Correct	Correct	Correct
1AHN	A	C1	A6	D3	A	C1	A	C1	A	C1	Correct	Correct	Correct
1AHO	A	C1	A	C1	A	C1	A	C1	A	C1	Correct	Correct	Correct
1AHP	A2	C2	A2	C2	A2	C2	A2	C2	A2	C2	Correct	Correct	Correct
1AHQ	NA	NA	A	C1	A	C1	A	C1	A	C1	Correct	Correct	Correct
1AHR	A	C1	A	C1	A	C1	A	C1	A	C1	Correct	Correct	Correct
1AHS	NA	NA	A3	C3	A3	C3	A3	C3	A3	C3	Correct	Correct	Correct
1AHT	AB	C1	AB	C2	AB	C1	AB	C1	AB	C1	Correct	Correct	Correct
1AHU	A8	D4	A8	D4	A2	C2	A8	D4	A8	D4	Correct	Correct	Correct
1AHV	A8	D4	A2	C2	A2	C2	A8	D4	A2	C2	Outlier	Outlier	Outlier
1AHW	ABC	C1	AB	C1	ABC	C1	A2B2C2	C1	ABC	C1	Outlier	Correct	Outlier
1AHX	A2	C2	A2	C2	A2	C2	A2	C2	A2	C2	Correct	Correct	Correct
1AHY	A2	C2	A2	C2	A2	C2	A2	C2	A2	C2	Correct	Correct	Correct
1AHZ	A8	D4	A2	C2	A2	C2	A8	D4	A2	C2	Outlier	Outlier	Outlier
1AI1	AB	C1	AB	C1	AB	C1	AB	C1	AB	C1	Correct	Correct	Correct
1AI2	A2	C2	A2	C2	A2	C2	A2	C2	A2	C2	Correct	Correct	Correct
1AI3	A2	C2	A2	C2	A2	C2	A2	C2	A2	C2	Correct	Correct	Correct
1AI8	AB	C1	AB	C2	ABC	C1	AB	C1	AB	C1	Correct	Correct	Correct
1AI9	A	C1	A	C1	A	C1	A2	C1	A	C1	Outlier	Correct	Outlier
1AIA	A2	C2	A2	C2	A2	C2	A2	C2	A2	C2	Correct	Correct	Correct
1AIB	A2	C2	A2	C2	A2	C2	A2	C2	A2	C2	Correct	Correct	Correct
1AIC	A2	C2	A2	C2	A2	C2	A2	C2	A2	C2	Correct	Correct	Correct
1AID	A2	C2	A2	C2	A2	C2	A2	C2	A2	C2	Correct	Correct	Correct
1AIE	A4	D2	A4	D2	A2	C2	A4	D2	A4	D2	Correct	Correct	Correct
1AII	NA	NA	A	C1	A	C1	A	C1	A	C1	Correct	Correct	Correct
1AIK	A3B3	C3	A3B3	C1	A	C1	A3B3	C3	A3B3	C1	Correct	Outlier	Outlier
1AIL	A2	C2	A2	C2	A2	C2	A2	C2	A2	C2	Correct	Correct	Correct
1AIM	A	C1	A	C1	A	C1	A	C1	A	C1	Correct	Correct	Correct
1AIQ	A2	C2	A2	C2	A2	C2	A2	C2	A2	C2	Correct	Correct	Correct
1AIR	A	C1	A	C1	A	C1	A	C1	A	C1	Correct	Correct	Correct
1AIS	NA	NA	A	C1	ABCD	C1	AB	C1	A	C1	Outlier	Correct	Outlier
1AIU	A	C1	A2	C2	A2	C2	A2	C2	A2	C2	Correct	Correct	Correct
1AIV	A	C1	A	C1	A	C1	A	C1	A	C1	Correct	Correct	Correct
1AIX	AB	C1	AB	C2	ABC	C1	AB	C1	AB	C1	Correct	Correct	Correct
1AIZ	A	C1	A2	C2	A2	C2	A2	C2	A2	C2	Correct	Correct	Correct
1AJ0	A2	C2	A2	C2	A2	C2	A	C1	A2	C2	Outlier	Outlier	Outlier
1AJ2	A2	C2	A2	C2	A2	C2	A	C1	A2	C2	Outlier	Outlier	Outlier
1AJ5	A2	C2	A2	C2	A2	C2	A2	C2	A2	C2	Correct	Correct	Correct
1AJ6	A	C1	A	C1	A	C1	A	C1	A	C1	Correct	Correct	Correct
1AJ7	AB	C1	AB	C2	AB	C1	AB	C1	AB	C1	Correct	Correct	Correct
1AJ8	NA	NA	A2	C2	A2	C2	A2	C2	A2	C2	Correct	Correct	Correct
1AJ9	A2B2	C2	A2B2	D2	AB	C1	A2B2	C2	A2B2	Inconclusive	Correct	Inconclusive	Inconclusive
1AJA	A2	C2	A2	C2	A2	C2	A2	C2	A2	C2	Correct	Correct	Correct
1AJB	A2	C2	A2	C2	A2	C2	A2	C2	A2	C2	Correct	Correct	Correct
1AJC	A2	C2	A2	C2	A2	C2	A2	C2	A2	C2	Correct	Correct	Correct
1AJD	A2	C2	A2	C2	A2	C2	A2	C2	A2	C2	Correct	Correct	Correct
1AJG	A	C1	A	C1	A	C1	A	C1	A	C1	Correct	Correct	Correct
1AJH	A	C1	A	C1	A	C1	A	C1	A	C1	Correct	Correct	Correct
1AJJ	NA	NA	A	C1	A	C1	A	C1	A	C1	Correct	Correct	Correct
1AJK	NA	NA	A	C1	A	C1	A	C1	A	C1	Correct	Correct	Correct
1AJM	A2	C2	A2	C2	A2	C2	A2	C2	A2	C2	Correct	Correct	Correct
1AJO	NA	NA	A	C1	A	C1	A	C1	A	C1	Correct	Correct	Correct
1AJR	A2	C2	A2	C2	A2	C2	A2	C2	A2	C2	Correct	Correct	Correct
1AJV	A2	C2	A2	C2	A2	C2	A2	C2	A2	C2	Correct	Correct	Correct
1AJX	A2	C2	A2	C2	A2	C2	A2	C2	A2	C2	Correct	Correct	Correct
1AJZ	A2	C2	A2	C2	A2	C2	A	C1	A2	C2	Outlier	Outlier	Outlier
1AK0	NA	NA	A	C1	A	C1	A	C1	A	C1	Correct	Correct	Correct
1AK1	A	C1	A	C1	A	C1	A	C1	A	C1	Correct	Correct	Correct
1AK2	A	C1	A	C1	A	C1	A	C1	A	C1	Correct	Correct	Correct
1AK4	AB	C1	A4	C2	AB	C1	AB	C1	AB	C1	Correct	Correct	Correct
1AK5	A4	C4	A4	C4	A4	C4	A4	C4	A4	C4	Correct	Correct	Correct
1AK9	A	C1	A	C1	A	C1	A	C1	A	C1	Correct	Correct	Correct
1AKA	A2	C2	A2	C2	A2	C2	A2	C2	A2	C2	Correct	Correct	Correct
1AKB	A2	C2	A2	C2	A2	C2	A2	C2	A2	C2	Correct	Correct	Correct
1AKC	A2	C2	A2	C2	A2	C2	A2	C2	A2	C2	Correct	Correct	Correct
1AKD	A	C1	A	C1	A	C1	A	C1	A	C1	Correct	Correct	Correct
1AKE	A	C1	A	C1	A	C1	A	C1	A	C1	Correct	Correct	Correct
1AKH	NA	NA	AB	C1	A	C1	AB	C1	A	C1	Outlier	Correct	Outlier
1AKI	A	C1	A	C1	A	C1	A	C1	A	C1	Correct	Correct	Correct
1AKL	A	C1	A	C1	A	C1	A	C1	A	C1	Correct	Correct	Correct
1AKM	A3	C3	A3	C3	A3	C3	A3	C3	A3	C3	Correct	Correct	Correct
1AKN	A	C1	A	C1	A	C1	A	C1	A	C1	Correct	Correct	Correct
1AKO	NA	NA	A2	C2	A	C1	A	C1	A	C1	Correct	Correct	Correct
1AKQ	A	C1	A	C1	A	C1	A	C1	A	C1	Correct	Correct	Correct
1AKR	A	C1	A	C1	A	C1	A	C1	A	C1	Correct	Correct	Correct
1AKT	A	C1	A	C1	A	C1	A	C1	A	C1	Correct	Correct	Correct
1AKU	A	C1	A	C1	A	C1	A	C1	A	C1	Correct	Correct	Correct
1AKV	A	C1	A	C1	A	C1	A	C1	A	C1	Correct	Correct	Correct
1AKW	A	C1	A	C1	A	C1	A	C1	A	C1	Correct	Correct	Correct
1AKY	A	C1	A	C1	A	C1	A	C1	A	C1	Correct	Correct	Correct
1AKZ	A	C1	A	C1	A	C1	A	C1	A	C1	Correct	Correct	Correct
1AL3	NA	NA	A2	C2	A2	C2	A	C1	A2	C2	Outlier	Outlier	Outlier
1AL6	A2	C2	A2	C2	A2	C2	A2	C2	A2	C2	Correct	Correct	Correct
1AL7	A4	C4	A8	D4	A4	C4	A4	C4	A4	C4	Correct	Correct	Correct
1AL8	A4	C4	A4	C4	A4	C4	A4	C4	A4	C4	Correct	Correct	Correct
1ALA	A	C1	A	C1	A3	C3	A	C1	A	C1	Correct	Correct	Correct
1ALB	A	C1	A	C1	A	C1	A	C1	A	C1	Correct	Correct	Correct
1ALC	A	C1	A	C1	A	C1	A	C1	A	C1	Correct	Correct	Correct
1ALD	A4	D2	A4	D2	A4	D2	A4	D2	A4	D2	Correct	Correct	Correct
1ALH	A2	C2	A2	C2	A2	C2	A2	C2	A2	C2	Correct	Correct	Correct
1ALI	A2	C2	A2	C2	A2	C2	A2	C2	A2	C2	Correct	Correct	Correct
1ALJ	A2	C2	A2	C2	A2	C2	A2	C2	A2	C2	Correct	Correct	Correct
1ALK	A2	C2	A2	C2	A2	C2	A2	C2	A2	C2	Correct	Correct	Correct
1ALN	A2	C2	A2	C2	A2	C2	A2	C2	A2	C2	Correct	Correct	Correct
1ALQ	NA	NA	A	C1	A	C1	A	C1	A	C1	Correct	Correct	Correct
1ALV	A2	C2	A2	C2	A2	C2	A2	C2	A2	C2	Correct	Correct	Correct
1ALW	A2	C2	A2	C2	A2	C2	A2	C2	A2	C2	Correct	Correct	Correct
1ALY	NA	NA	A3	C3	A3	C3	A3	C3	A3	C3	Correct	Correct	Correct
1AM1	A	C1	A2	C2	A	C1	A2	C2	A	C1	Outlier	Outlier	Outlier
1AM2	NA	NA	A	C1	A	C1	A2	C2	A	C1	Outlier	Outlier	Outlier
1AM4	NA	NA	AB	C1	A	C1	AB	C1	A	C1	Outlier	Correct	Outlier
1AM5	NA	NA	A	C1	A	C1	A	C1	A	C1	Correct	Correct	Correct
1AM6	A	C1	A	C1	A	C1	A	C1	A	C1	Correct	Correct	Correct
1AM7	A	C1	A	C1	A	C1	A3	C1	A	C1	Outlier	Correct	Outlier
1AMA	A2	C2	A2	C2	A2	C2	A2	C2	A2	C2	Correct	Correct	Correct
1AME	A	C1	A	C1	A	C1	A	C1	A	C1	Correct	Correct	Correct
1AMF	A	C1	A	C1	A	C1	A	C1	A	C1	Correct	Correct	Correct
1AMH	A	C1	A2	C2	A	C1	A2	C2	A	C1	Outlier	Outlier	Outlier
1AMI	A	C1	A	C1	A	C1	A	C1	A	C1	Correct	Correct	Correct
1AMJ	A	C1	A	C1	A	C1	A	C1	A	C1	Correct	Correct	Correct
1AMK	A2	C2	A2	C2	A2	C2	A2	C2	A2	C2	Correct	Correct	Correct
1AMM	A	C1	A	C1	A	C1	A	C1	A	C1	Correct	Correct	Correct
1AMN	A	C1	A2	C2	A2	C2	A	C1	A2	C2	Outlier	Outlier	Outlier
1AMO	A	C1	A	C1	A	C1	A	C1	A	C1	Correct	Correct	Correct
1AMP	A	C1	A	C1	A	C1	A2	C2	A	C1	Outlier	Outlier	Outlier
1AMQ	A2	C2	A2	C2	A2	C2	A2	C2	A2	C2	Correct	Correct	Correct
1AMR	A2	C2	A2	C2	A2	C2	A2	C2	A2	C2	Correct	Correct	Correct
1AMS	A2	C2	A2	C2	A2	C2	A2	C2	A2	C2	Correct	Correct	Correct
1AMU	NA	NA	A	C1	A	C1	A	C1	A	C1	Correct	Correct	Correct
1AMW	A	C1	A2	C2	A	C1	A2	C2	A	C1	Outlier	Outlier	Outlier
1AMX	NA	NA	A	C1	A	C1	A	C1	A	C1	Correct	Correct	Correct
1AMY	A	C1	A	C1	A	C1	A	C1	A	C1	Correct	Correct	Correct
1AMZ	A2	C2	A2	C2	A2	C2	A2	C2	A2	C2	Correct	Correct	Correct
1AN0	A	C1	A	C1	A	C1	A2	C1	A	C1	Outlier	Correct	Outlier
1AN1	NA	NA	AB	C1	AB	C1	AB	C1	AB	C1	Correct	Correct	Correct
1AN2	NA	NA	A2	C2	A	C1	A2	C2	A	C1	Outlier	Outlier	Outlier
1AN4	NA	NA	A2	C2	A	C1	A2	C2	A	C1	Outlier	Outlier	Outlier
1AN5	A2	C2	A2	C2	A2	C2	A2	C2	A2	C2	Correct	Correct	Correct
1AN7	NA	NA	A	C1	A2	C2	A4	D2	A	C1	Outlier	Outlier	Outlier
1AN8	NA	NA	A2	C2	A	C1	A2	C2	A	C1	Outlier	Outlier	Outlier
1AN9	A2	C2	A2	C2	A2	C2	A2	C2	A2	C2	Correct	Correct	Correct
1ANB	A	C1	A	C1	A	C1	A2	C2	A	C1	Outlier	Outlier	Outlier
1ANC	A	C1	A	C1	A	C1	A2	C2	A	C1	Outlier	Outlier	Outlier
1AND	A	C1	A	C1	A	C1	A2	C2	A	C1	Outlier	Outlier	Outlier
1ANE	A	C1	A	C1	A	C1	A2	C2	A	C1	Outlier	Outlier	Outlier
1ANF	A	C1	A	C1	A	C1	A	C1	A	C1	Correct	Correct	Correct
1ANG	A	C1	A	C1	A	C1	A2	C2	A	C1	Outlier	Outlier	Outlier
1ANI	A2	C2	A2	C2	A2	C2	A2	C2	A2	C2	Correct	Correct	Correct
1ANJ	A2	C2	A2	C2	A2	C2	A2	C2	A2	C2	Correct	Correct	Correct
1ANK	A	C1	A	C1	A	C1	A	C1	A	C1	Correct	Correct	Correct
1ANN	A	C1	A	C1	A	C1	A	C1	A	C1	Correct	Correct	Correct
1ANT	A	C1	A2	C1	A	C1	A2	C1	A	C1	Outlier	Correct	Outlier
1ANU	NA	NA	A2	C2	A2	C2	A2	C2	A2	C2	Correct	Correct	Correct
1ANV	A	C1	A	C1	A	C1	A	C1	A	C1	Correct	Correct	Correct
1ANW	A	C1	A	C1	A	C1	A	C1	A	C1	Correct	Correct	Correct
1ANX	A	C1	A	C1	A3	C3	A	C1	A	C1	Correct	Correct	Correct
1AO0	NA	NA	A4	D2	A4	D2	A4	D2	A4	D2	Correct	Correct	Correct
1AO3	NA	NA	A	C1	A	C1	A	C1	A	C1	Correct	Correct	Correct
1AO5	NA	NA	A	C1	A	C1	A4	C2	A	C1	Outlier	Outlier	Outlier
1AO6	A	C1	A	C1	A	C1	A	C1	A	C1	Correct	Correct	Correct
1AOA	NA	NA	A	C1	A	C1	A	C1	A	C1	Correct	Correct	Correct
1AOB	A2	C2	A2	C2	A2	C2	A2	C2	A2	C2	Correct	Correct	Correct
1AOC	NA	NA	A4	C2	A	C1	A2	C1	A	C1	Outlier	Correct	Outlier
1AOD	NA	NA	A	C1	A	C1	A	C1	A	C1	Correct	Correct	Correct
1AOE	A	C1	A	C1	A	C1	A	C1	A	C1	Correct	Correct	Correct
1AOF	A2	C2	A2	C2	A2	C2	A2	C2	A2	C2	Correct	Correct	Correct
1AOG	A2	C2	A2	C2	A2	C2	A2	C2	A2	C2	Correct	Correct	Correct
1AOH	NA	NA	A2	C2	A2	C2	A2	C2	A2	C2	Correct	Correct	Correct
1AOJ	A2	C2	A2	C2	A2	C2	A2	C2	A2	C2	Correct	Correct	Correct
1AOK	AB	C1	AB	C2	AB	C1	AB	C1	AB	C1	Correct	Correct	Correct
1AOL	NA	NA	A	C1	A	C1	A	C1	A	C1	Correct	Correct	Correct
1AOM	A2	C2	A2	C2	A2	C2	A2	C2	A2	C2	Correct	Correct	Correct
1AOP	A	C1	A	C1	A	C1	A	C1	A	C1	Correct	Correct	Correct
1AOQ	A2	C2	A2	C2	A2	C2	A2	C2	A2	C2	Correct	Correct	Correct
1AOR	NA	NA	A2	C2	A2	C2	A2	C2	A2	C2	Correct	Correct	Correct
1AOS	A4	D2	A4	D2	A4	D2	A4	D2	A4	D2	Correct	Correct	Correct
1AOV	A	C1	A	C1	A	C1	A	C1	A	C1	Correct	Correct	Correct
1AOW	A	C1	A	C1	A3	C3	A	C1	A	C1	Correct	Correct	Correct
1AOX	NA	NA	A	C1	A	C1	A2	C2	A	C1	Outlier	Outlier	Outlier
1AOZ	A2	C2	A4	D2	A	C1	A2	C2	Inconclusive	Inconclusive	Inconclusive	Inconclusive	Inconclusive
1AP5	A4	D2	A4	D2	A4	D2	A4	D2	A4	D2	Correct	Correct	Correct
1AP6	A4	D2	A4	D2	A4	D2	A4	D2	A4	D2	Correct	Correct	Correct
1AP9	A3	C3	A3	C3	A	C1	A3	C3	A3	C3	Correct	Correct	Correct
1APA	A	C1	A	C1	A	C1	A	C1	A	C1	Correct	Correct	Correct
1APB	A	C1	A	C1	A	C1	A	C1	A	C1	Correct	Correct	Correct
1APL	NA	NA	A	C1	A	C1	A2	C2	A	C1	Outlier	Outlier	Outlier
1APM	AB	C1	AB	C2	AB	C1	AB	C1	AB	C1	Correct	Correct	Correct
1APN	A4	D2	A4	D2	A2	C2	A4	D2	A4	D2	Correct	Correct	Correct
1APT	A	C1	A	C1	AB	C1	A	C1	A	C1	Correct	Correct	Correct
1APU	A	C1	A	C1	AB	C1	A	C1	A	C1	Correct	Correct	Correct
1APV	A	C1	A	C1	AB	C1	A	C1	A	C1	Correct	Correct	Correct
1APW	A	C1	A	C1	AB	C1	A	C1	A	C1	Correct	Correct	Correct
1APX	A	C1	A	C1	A2	C2	A2	C2	A	C1	Outlier	Outlier	Outlier
1APY	NA	NA	A2B2	C2	A2B2	C2	A2B2	C2	A2B2	C2	Correct	Correct	Correct
1APZ	NA	NA	A2B2	C2	A2B2	C2	A2B2	C2	A2B2	C2	Correct	Correct	Correct
1AQ0	NA	NA	A	C1	A	C1	A2	C1	A	C1	Outlier	Correct	Outlier
1AQ1	A	C1	A	C1	A	C1	A	C1	A	C1	Correct	Correct	Correct
1AQ2	A	C1	A	C1	A	C1	A	C1	A	C1	Correct	Correct	Correct
1AQ3	A180	I	A	C1	A	C1	A180	I	A	C1	Outlier	Outlier	Outlier
1AQ4	A180	I	A3	C3	A	C1	A180	I	Inconclusive	Inconclusive	Inconclusive	Inconclusive	Inconclusive
1AQ6	A2	C2	A2	C2	A2	C2	A2	C2	A2	C2	Correct	Correct	Correct
1AQ8	A3	C3	A3	C3	A3	C3	A3	C3	A3	C3	Correct	Correct	Correct
1AQB	A	C1	A	C1	A	C1	A	C1	A	C1	Correct	Correct	Correct
1AQC	NA	NA	A4	C1	A	C1	A2	C1	A	C1	Outlier	Correct	Outlier
1AQD	AB	C1	AB	C1	AB	C1	AB	C1	AB	C1	Correct	Correct	Correct
1AQE	NA	NA	A2	C2	A	C1	A2	C2	A	C1	Outlier	Outlier	Outlier
1AQH	A	C1	A	C1	A	C1	A	C1	A	C1	Correct	Correct	Correct
1AQI	A	C1	A	C1	A	C1	A	C1	A	C1	Correct	Correct	Correct
1AQJ	A	C1	A	C1	A	C1	A	C1	A	C1	Correct	Correct	Correct
1AQK	AB	C1	AB	C2	AB	C1	AB	C1	AB	C1	Correct	Correct	Correct
1AQL	A	C1	A	C1	A	C1	A	C1	A	C1	Correct	Correct	Correct
1AQM	A	C1	A	C1	A	C1	A	C1	A	C1	Correct	Correct	Correct
1AQN	A	C1	A	C1	A	C1	A	C1	A	C1	Correct	Correct	Correct
1AQP	A	C1	A	C1	A	C1	A	C1	A	C1	Correct	Correct	Correct
1AQT	A	C1	A	C1	A	C1	A2	C2	A	C1	Outlier	Outlier	Outlier
1AQU	A2	C2	A2	C2	A	C1	A2	C2	A2	C2	Correct	Correct	Correct
1AQV	A2	C2	A2	C2	A2	C2	A2	C2	A2	C2	Correct	Correct	Correct
1AQW	A2	C2	A2	C2	A2	C2	A2	C2	A2	C2	Correct	Correct	Correct
1AQX	A2	C2	A2	C2	A2	C2	A2	C2	A2	C2	Correct	Correct	Correct
1AQY	A2	C2	A2	C2	A	C1	A2	C2	A2	C2	Correct	Correct	Correct
1AQZ	A	C1	A	C1	A	C1	A	C1	A	C1	Correct	Correct	Correct
1AR0	A2	C2	A2	C2	A2	C2	A2	C2	A2	C2	Correct	Correct	Correct
1AR2	A2	C2	A2	C2	A	C1	A2	C2	A2	C2	Correct	Correct	Correct
1AR4	A4	D2	A4	D2	A4	D2	A4	D2	A4	D2	Correct	Correct	Correct
1AR5	A4	D2	A4	D2	A4	D2	A4	D2	A4	D2	Correct	Correct	Correct
1ARB	A	C1	A	C1	A	C1	A	C1	A	C1	Correct	Correct	Correct
1ARC	A	C1	A	C1	A	C1	A	C1	A	C1	Correct	Correct	Correct
1ARG	A2	C2	A2	C2	A2	C2	A2	C2	A2	C2	Correct	Correct	Correct
1ARH	A2	C2	A2	C2	A2	C2	A2	C2	A2	C2	Correct	Correct	Correct
1ARI	A2	C2	A2	C2	A2	C2	A2	C2	A2	C2	Correct	Correct	Correct
1ARL	A	C1	A	C1	A	C1	A	C1	A	C1	Correct	Correct	Correct
1ARM	A	C1	A	C1	A	C1	A	C1	A	C1	Correct	Correct	Correct
1ARO	NA	NA	A	C1	AB	C1	AB	C1	A	C1	Outlier	Correct	Outlier
1ARP	A	C1	A	C1	A	C1	A	C1	A	C1	Correct	Correct	Correct
1ARS	A2	C2	A2	C2	A2	C2	A2	C2	A2	C2	Correct	Correct	Correct
1ART	A2	C2	A2	C2	A2	C2	A2	C2	A2	C2	Correct	Correct	Correct
1ARU	A	C1	A	C1	A	C1	A	C1	A	C1	Correct	Correct	Correct
1ARV	A	C1	A	C1	A	C1	A	C1	A	C1	Correct	Correct	Correct
1ARW	A	C1	A	C1	A	C1	A	C1	A	C1	Correct	Correct	Correct
1ARX	A	C1	A	C1	A	C1	A	C1	A	C1	Correct	Correct	Correct
1ARY	A	C1	A	C1	A	C1	A	C1	A	C1	Correct	Correct	Correct
1ARZ	A4	D2	A4	D2	A4	D2	A4	D2	A4	D2	Correct	Correct	Correct
1AS0	A	C1	A	C1	A	C1	A	C1	A	C1	Correct	Correct	Correct
1AS2	A	C1	A	C1	A	C1	A	C1	A	C1	Correct	Correct	Correct
1AS3	A	C1	A	C1	A	C1	A	C1	A	C1	Correct	Correct	Correct
1AS6	A3	C3	A3	C3	A3	C3	A3	C3	A3	C3	Correct	Correct	Correct
1AS7	A3	C3	A3	C3	A3	C3	A3	C3	A3	C3	Correct	Correct	Correct
1AS8	A3	C3	A3	C3	A3	C3	A3	C3	A3	C3	Correct	Correct	Correct
1ASA	A2	C2	A2	C2	A2	C2	A2	C2	A2	C2	Correct	Correct	Correct
1ASB	A2	C2	A2	C2	A2	C2	A2	C2	A2	C2	Correct	Correct	Correct
1ASC	A2	C2	A2	C2	A2	C2	A2	C2	A2	C2	Correct	Correct	Correct
1ASD	A2	C2	A2	C2	A2	C2	A2	C2	A2	C2	Correct	Correct	Correct
1ASE	A2	C2	A2	C2	A2	C2	A2	C2	A2	C2	Correct	Correct	Correct
1ASF	A2	C2	A2	C2	A2	C2	A2	C2	A2	C2	Correct	Correct	Correct
1ASG	A2	C2	A2	C2	A2	C2	A2	C2	A2	C2	Correct	Correct	Correct
1ASH	NA	NA	A2	C2	A2	C2	A	C1	A2	C2	Outlier	Outlier	Outlier
1ASK	A2	C2	A2	C2	A2	C2	A2	C2	A2	C2	Correct	Correct	Correct
1ASL	A2	C2	A2	C2	A2	C2	A2	C2	A2	C2	Correct	Correct	Correct
1ASM	A2	C2	A2	C2	A2	C2	A2	C2	A2	C2	Correct	Correct	Correct
1ASN	A2	C2	A2	C2	A2	C2	A2	C2	A2	C2	Correct	Correct	Correct
1ASS	NA	NA	A2	C2	A2	C2	A2	C2	A2	C2	Correct	Correct	Correct
1AST	A	C1	A	C1	A	C1	A	C1	A	C1	Correct	Correct	Correct
1ASU	A2	C2	A2	C2	A2	C2	A2	C2	A2	C2	Correct	Correct	Correct
1ASV	A2	C2	A2	C2	A2	C2	A2	C2	A2	C2	Correct	Correct	Correct
1ASW	A2	C2	A2	C2	A2	C2	A2	C2	A2	C2	Correct	Correct	Correct
1ASX	NA	NA	A2	C2	A2	C2	A2	C2	A2	C2	Correct	Correct	Correct
1AT0	NA	NA	A	C1	A	C1	A2	C2	A	C1	Outlier	Outlier	Outlier
1AT3	NA	NA	A2	C2	A2	C2	A4	C2	A2	C2	Outlier	Correct	Outlier
1AT5	A	C1	A	C1	A	C1	A	C1	A	C1	Correct	Correct	Correct
1AT6	A	C1	A	C1	A	C1	A	C1	A	C1	Correct	Correct	Correct
1AT9	A3	C3	A3	C3	A	C1	A3	C3	A3	C3	Correct	Correct	Correct
1ATG	NA	NA	A	C1	A	C1	A	C1	A	C1	Correct	Correct	Correct
1ATH	A	C1	A2	C1	A	C1	A2	C1	A	C1	Outlier	Correct	Outlier
1ATI	NA	NA	A2	C2	A	C1	A2	C2	A	C1	Outlier	Outlier	Outlier
1ATJ	A	C1	A	C1	A	C1	A6	C1	A	C1	Outlier	Correct	Outlier
1ATK	A	C1	A	C1	A	C1	A	C1	A	C1	Correct	Correct	Correct
1ATL	A2	C2	A	C1	A	C1	A2	C2	A	C1	Outlier	Outlier	Outlier
1ATN	AB	C1	AB	C1	AB	C1	AB	C1	AB	C1	Correct	Correct	Correct
1ATP	AB	C1	AB	C2	AB	C1	AB	C1	AB	C1	Correct	Correct	Correct
1ATR	A	C1	A	C1	A	C1	A	C1	A	C1	Correct	Correct	Correct
1ATS	A	C1	A	C1	A	C1	A	C1	A	C1	Correct	Correct	Correct
1ATT	A	C1	A	C1	A	C1	A	C1	A	C1	Correct	Correct	Correct
1ATU	A	C1	A	C1	A	C1	A	C1	A	C1	Correct	Correct	Correct
1ATZ	NA	NA	A	C1	A	C1	A	C1	A	C1	Correct	Correct	Correct
1AU0	A	C1	A	C1	A	C1	A	C1	A	C1	Correct	Correct	Correct
1AU1	NA	NA	A2	C1	A	C1	A2	C1	A	C1	Outlier	Correct	Outlier
1AU2	A	C1	A	C1	A	C1	A	C1	A	C1	Correct	Correct	Correct
1AU3	A	C1	A	C1	A	C1	A	C1	A	C1	Correct	Correct	Correct
1AU4	A	C1	A	C1	A	C1	A	C1	A	C1	Correct	Correct	Correct
1AU7	NA	NA	A2	C2	A	C1	A2	C2	A	C1	Outlier	Outlier	Outlier
1AU8	A	C1	A	C1	A	C1	A	C1	A	C1	Correct	Correct	Correct
1AU9	A	C1	A	C1	A	C1	A	C1	A	C1	Correct	Correct	Correct
1AUA	NA	NA	A	C1	A	C1	A2	C2	A	C1	Outlier	Outlier	Outlier
1AUC	A	C1	A2	C2	A2	C2	A2	C2	A2	C2	Correct	Correct	Correct
1AUE	NA	NA	A	C1	A	C1	A	C1	A	C1	Correct	Correct	Correct
1AUI	AB	C1	AB	C1	AB	C1	AB	C1	AB	C1	Correct	Correct	Correct
1AUJ	A	C1	A	C1	A	C1	A	C1	A	C1	Correct	Correct	Correct
1AUK	A2	C2	A8	D4	A2	C2	A8	D4	A2	C2	Outlier	Outlier	Outlier
1AUM	A2	C2	A	C1	A	C1	A2	C2	A	C1	Outlier	Outlier	Outlier
1AUN	A	C1	A	C1	A	C1	A	C1	A	C1	Correct	Correct	Correct
1AUO	NA	NA	A2	C2	A	C1	A2	C2	A	C1	Outlier	Outlier	Outlier
1AUP	A6	D3	A6	D3	A	C1	A6	D3	A6	D3	Correct	Correct	Correct
1AUQ	A	C1	A	C1	A	C1	A	C1	A	C1	Correct	Correct	Correct
1AUR	NA	NA	A4	C2	A	C1	A2	C2	A	C1	Outlier	Outlier	Outlier
1AUS	A8B8	D4	A8B8	D4	A8B8	D4	A8B8	D4	A8B8	D4	Correct	Correct	Correct
1AUT	NA	NA	AB	C2	AB	C1	AB	C1	AB	C1	Correct	Correct	Correct
1AUV	NA	NA	A8	D2	A4	D2	A4	D2	A4	D2	Correct	Correct	Correct
1AUW	A4	D2	A4	D2	A4	D2	A4	D2	A4	D2	Correct	Correct	Correct
1AUX	NA	NA	A8	D2	A4	D2	A4	D2	A4	D2	Correct	Correct	Correct
1AUY	A180	I	A180	I	A180	I	A180	I	A180	I	Correct	Correct	Correct
1AV1	NA	NA	A4	D2	A	C1	A4	D2	A	C1	Outlier	Outlier	Outlier
1AV4	A2	C2	A2	C2	A2	C2	A2	C2	A2	C2	Correct	Correct	Correct
1AV5	A2	C2	A2	C2	A2	C2	A2	C2	A2	C2	Correct	Correct	Correct
1AV6	A2	C2	A	C1	AB	C1	A	C1	Inconclusive	C1	Inconclusive	Correct	Inconclusive
1AV7	A	C1	A	C1	A	C1	A	C1	A	C1	Correct	Correct	Correct
1AV8	A2	C2	A2	C2	A2	C2	A2	C2	A2	C2	Correct	Correct	Correct
1AVA	NA	NA	AB	C1	A	C1	AB	C1	A	C1	Outlier	Correct	Outlier
1AVB	NA	NA	A	C1	A	C1	A2	C2	A	C1	Outlier	Outlier	Outlier
1AVC	NA	NA	A	C1	A	C1	A	C1	A	C1	Correct	Correct	Correct
1AVD	A4	D2	A4	D2	A2	C2	A4	D2	A4	D2	Correct	Correct	Correct
1AVE	A4	D2	A4	D2	A2	C2	A4	D2	A4	D2	Correct	Correct	Correct
1AVF	NA	NA	AB	C2	AB	C1	AB	C1	AB	C1	Correct	Correct	Correct
1AVG	NA	NA	AB	C2	AB	C1	ABC	C1	AB	C1	Outlier	Correct	Outlier
1AVK	A2	C2	A2	C2	A2	C2	A2	C2	A2	C2	Correct	Correct	Correct
1AVL	A2	C2	A2	C2	A2	C2	A2	C2	A2	C2	Correct	Correct	Correct
1AVM	A4	D2	A4	D2	A4	D2	A4	D2	A4	D2	Correct	Correct	Correct
1AVN	A	C1	A	C1	A	C1	A	C1	A	C1	Correct	Correct	Correct
1AVP	A	C1	A	C1	AB	C1	A	C1	A	C1	Correct	Correct	Correct
1AVQ	A3	C3	A3	C3	A	C1	A3	C3	A3	C3	Correct	Correct	Correct
1AVR	A	C1	A	C1	A3	C3	A	C1	A	C1	Correct	Correct	Correct
1AVS	A	C1	A2	C2	A	C1	A	C1	A	C1	Correct	Correct	Correct
1AVT	A	C1	A	C1	A	C1	A	C1	A	C1	Correct	Correct	Correct
1AVU	NA	NA	A	C1	A	C1	A	C1	A	C1	Correct	Correct	Correct
1AVV	NA	NA	A	C1	A	C1	A2	C2	A	C1	Outlier	Outlier	Outlier
1AVW	NA	NA	AB	C2	AB	C1	AB	C1	AB	C1	Correct	Correct	Correct
1AVX	NA	NA	AB	C2	AB	C1	AB	C1	AB	C1	Correct	Correct	Correct
1AVY	NA	NA	A3	C3	A	C1	A3	C3	A	C1	Outlier	Outlier	Outlier
1AVZ	NA	NA	AB	C1	A	C1	A2B	C1	A	C1	Outlier	Correct	Outlier
1AW1	NA	NA	A2	C2	A2	C2	A2	C2	A2	C2	Correct	Correct	Correct
1AW2	NA	NA	A2	C2	A2	C2	A2	C2	A2	C2	Correct	Correct	Correct
1AW5	A8	D4	A8	D4	A8	D4	A8	D4	A8	D4	Correct	Correct	Correct
1AW7	A	C1	A	C1	A	C1	A	C1	A	C1	Correct	Correct	Correct
1AW8	NA	NA	A4B4	D4	AB	C1	A4B4	C4	A4B4	C1	Correct	Outlier	Outlier
1AWB	A2	C2	A2	C2	A2	C2	A2	C2	A2	C2	Correct	Correct	Correct
1AWD	A	C1	A2	C2	A	C1	A2	C2	A	C1	Outlier	Outlier	Outlier
1AWF	AB	C1	AB	C2	ABC	C1	AB	C1	AB	C1	Correct	Correct	Correct
1AWH	AB	C1	AB	C2	AB	C1	AB	C1	AB	C1	Correct	Correct	Correct
1AWI	A	C1	A	C1	A	C1	A2	C1	A	C1	Outlier	Correct	Outlier
1AWP	A	C1	A	C1	A	C1	A2	C1	A	C1	Outlier	Correct	Outlier
1AWQ	A	C1	A	C1	AB	C1	A	C1	A	C1	Correct	Correct	Correct
1AWR	A	C1	A	C1	AB	C1	A	C1	A	C1	Correct	Correct	Correct
1AWS	A	C1	A	C1	AB	C1	A	C1	A	C1	Correct	Correct	Correct
1AWT	A	C1	A	C1	AB	C1	A	C1	A	C1	Correct	Correct	Correct
1AWU	A	C1	A	C1	AB	C1	A	C1	A	C1	Correct	Correct	Correct
1AWV	A	C1	A	C1	AB	C1	A	C1	A	C1	Correct	Correct	Correct
1AX0	A2	C2	A2	C2	A2	C2	A2	C2	A2	C2	Correct	Correct	Correct
1AX1	A2	C2	A2	C2	A2	C2	A2	C2	A2	C2	Correct	Correct	Correct
1AX2	A2	C2	A2	C2	A2	C2	A2	C2	A2	C2	Correct	Correct	Correct
1AX4	NA	NA	A4	D2	A4	D2	A4	D2	A4	D2	Correct	Correct	Correct
1AX8	NA	NA	A3	C3	A	C1	A	C1	A	C1	Correct	Correct	Correct
1AX9	A	C1	A2	C2	A2	C2	A	C1	A2	C2	Outlier	Outlier	Outlier
1AXA	A2	C2	A2	C2	A2	C2	A2	C2	A2	C2	Correct	Correct	Correct
1AXB	A	C1	A	C1	A	C1	A	C1	A	C1	Correct	Correct	Correct
1AXC	A3	C3	A3	C3	A3B3	C3	A3	C3	A3	C3	Correct	Correct	Correct
1AXD	NA	NA	A2	C2	A2B2	C2	A2	C2	A2	C2	Correct	Correct	Correct
1AXE	A2	C2	A2	C2	A2	C2	A2	C2	A2	C2	Correct	Correct	Correct
1AXG	A2	C2	A2	C2	A2	C2	A2	C2	A2	C2	Correct	Correct	Correct
1AXI	A2B2	C2	A2B2	C2	A	C1	A2B2	C2	A2B2	C2	Correct	Correct	Correct
1AXK	NA	NA	A	C1	A	C1	A2	C1	A	C1	Outlier	Correct	Outlier
1AXM	A	C1	A	C1	A2	C2	A2	C2	A	C1	Outlier	Outlier	Outlier
1AXN	NA	NA	A	C1	A	C1	A	C1	A	C1	Correct	Correct	Correct
1AXQ	A	C1	A	C1	A	C1	A	C1	A	C1	Correct	Correct	Correct
1AXR	A2	C2	A2	C2	A2	C2	A2	C2	A2	C2	Correct	Correct	Correct
1AXS	AB	C1	AB	C2	AB	C1	AB	C1	AB	C1	Correct	Correct	Correct
1AXT	AB	C1	AB	C2	AB	C1	AB	C1	AB	C1	Correct	Correct	Correct
1AXW	A2	C2	A2	C2	A2	C2	A2	C2	A2	C2	Correct	Correct	Correct
1AXY	A2	C2	A2	C2	A2	C2	A2	C2	A2	C2	Correct	Correct	Correct
1AXZ	A2	C2	A2	C2	A2	C2	A2	C2	A2	C2	Correct	Correct	Correct
1AY0	A2	C2	A2	C2	A2	C2	A2	C2	A2	C2	Correct	Correct	Correct
1AY1	AB	C1	AB	C2	AB	C1	AB	C1	AB	C1	Correct	Correct	Correct
1AY2	NA	NA	A2	C2	A	C1	A2	C2	A	C1	Outlier	Outlier	Outlier
1AY4	A2	C2	A2	C2	A2	C2	A2	C2	A2	C2	Correct	Correct	Correct
1AY5	A2	C2	A2	C2	A2	C2	A2	C2	A2	C2	Correct	Correct	Correct
1AY6	AB	C1	AB	C2	ABC	C1	AB	C1	AB	C1	Correct	Correct	Correct
1AY7	NA	NA	A	C1	AB	C1	AB	C1	A	C1	Outlier	Correct	Outlier
1AY8	A2	C2	A2	C2	A2	C2	A2	C2	A2	C2	Correct	Correct	Correct
1AY9	A2	C2	A4	C2	A2	C2	A4	C2	A2	C2	Outlier	Correct	Outlier
1AYA	A	C1	A	C1	A	C1	A	C1	A	C1	Correct	Correct	Correct
1AYB	A	C1	A	C1	A	C1	A	C1	A	C1	Correct	Correct	Correct
1AYE	NA	NA	A	C1	A	C1	A	C1	A	C1	Correct	Correct	Correct
1AYF	NA	NA	A2	C2	A	C1	A2	C2	A	C1	Outlier	Outlier	Outlier
1AYI	NA	NA	A	C1	A	C1	A2	C2	A	C1	Outlier	Outlier	Outlier
1AYL	A	C1	A	C1	A	C1	A	C1	A	C1	Correct	Correct	Correct
1AYO	NA	NA	A4	C1	A	C1	A2	C1	A	C1	Outlier	Correct	Outlier
1AYP	A	C1	A	C1	A	C1	A2	C2	A	C1	Outlier	Outlier	Outlier
1AYR	A	C1	A4	D2	A	C1	A4	C2	A	C1	Outlier	Outlier	Outlier
1AYU	A	C1	A	C1	A	C1	A	C1	A	C1	Correct	Correct	Correct
1AYV	A	C1	A	C1	A	C1	A	C1	A	C1	Correct	Correct	Correct
1AYW	A	C1	A	C1	A	C1	A	C1	A	C1	Correct	Correct	Correct
1AYX	A	C1	A	C1	A	C1	A	C1	A	C1	Correct	Correct	Correct
1AYY	A2B2	C2	A2B2	C2	A2B2	C2	A2B2	C2	A2B2	C2	Correct	Correct	Correct
1AZ1	A	C1	A	C1	A	C1	A	C1	A	C1	Correct	Correct	Correct
1AZ2	A	C1	A	C1	A	C1	A	C1	A	C1	Correct	Correct	Correct
1AZ3	A2	C2	A2	C2	A2	C2	A2	C2	A2	C2	Correct	Correct	Correct
1AZ4	A2	C2	A2	C2	A2	C2	A2	C2	A2	C2	Correct	Correct	Correct
1AZ5	A2	C2	A2	C2	A2	C2	A2	C2	A2	C2	Correct	Correct	Correct
1AZ8	A	C1	A	C1	A	C1	A	C1	A	C1	Correct	Correct	Correct
1AZB	A	C1	A2	C2	A2	C2	A2	C2	A2	C2	Correct	Correct	Correct
1AZC	A	C1	A2	C2	A2	C2	A2	C2	A2	C2	Correct	Correct	Correct
1AZD	A4	D2	A4	D2	A2	C2	A4	D2	A4	D2	Correct	Correct	Correct
1AZF	A	C1	A	C1	A	C1	A	C1	A	C1	Correct	Correct	Correct
1AZI	A	C1	A	C1	A	C1	A	C1	A	C1	Correct	Correct	Correct
1AZL	A	C1	A	C1	A	C1	A	C1	A	C1	Correct	Correct	Correct
1AZM	A	C1	A	C1	A	C1	A	C1	A	C1	Correct	Correct	Correct
1AZN	A	C1	A2	C2	A2	C2	A2	C2	A2	C2	Correct	Correct	Correct
1AZO	NA	NA	A	C1	A	C1	A	C1	A	C1	Correct	Correct	Correct
1AZP	A	C1	A	C1	A	C1	A	C1	A	C1	Correct	Correct	Correct
1AZQ	A	C1	A	C1	A	C1	A	C1	A	C1	Correct	Correct	Correct
1AZR	A	C1	A2	C2	A2	C2	A2	C2	A2	C2	Correct	Correct	Correct
1AZT	NA	NA	A2	C2	A	C1	A2	C2	A	C1	Outlier	Outlier	Outlier
1AZU	A	C1	A	C1	A	C1	A	C1	A	C1	Correct	Correct	Correct
1AZV	A2	C2	A2	C2	A2	C2	A2	C2	A2	C2	Correct	Correct	Correct
1AZW	NA	NA	A2	C2	A2	C2	A2	C2	A2	C2	Correct	Correct	Correct
1AZX	A	C1	A	C1	A	C1	A	C1	A	C1	Correct	Correct	Correct
1AZY	A2	C2	A2	C2	A2	C2	A2	C2	A2	C2	Correct	Correct	Correct
1AZZ	NA	NA	A2B2	C2	A2B2	C2	A2B2	C2	A2B2	C2	Correct	Correct	Correct
1B00	A	C1	A2	C2	A	C1	A	C1	A	C1	Correct	Correct	Correct
1B02	A2	C2	A	C1	A2	C2	A	C1	A2	C2	Outlier	Outlier	Outlier
1B04	NA	NA	A	C1	A	C1	A	C1	A	C1	Correct	Correct	Correct
1B05	A	C1	A	C1	AB	C1	A	C1	A	C1	Correct	Correct	Correct
1B06	A4	D2	A4	D2	A4	D2	A4	D2	A4	D2	Correct	Correct	Correct
1B07	NA	NA	A	C1	A	C1	A	C1	A	C1	Correct	Correct	Correct
1B08	A3	C3	A3	C3	A3	C3	A3	C3	A3	C3	Correct	Correct	Correct
1B09	A5	C5	A	C1	A5	C5	A5	C5	A5	C5	Correct	Correct	Correct
1B0A	NA	NA	A2	C2	A2	C2	A2	C2	A2	C2	Correct	Correct	Correct
1B0B	A	C1	A	C1	A	C1	A	C1	A	C1	Correct	Correct	Correct
1B0C	A	C1	A10	D5	A	C1	A10	C1	A	C1	Outlier	Correct	Outlier
1B0D	A	C1	A	C1	A	C1	A	C1	A	C1	Correct	Correct	Correct
1B0E	A	C1	A	C1	A	C1	A	C1	A	C1	Correct	Correct	Correct
1B0F	A	C1	A	C1	A2	C2	A	C1	A	C1	Correct	Correct	Correct
1B0G	AB	C1	AB	C1	AB	C1	AB	C1	AB	C1	Correct	Correct	Correct
1B0H	A	C1	A	C1	AB	C1	A	C1	A	C1	Correct	Correct	Correct
1B0I	A	C1	A	C1	A	C1	A	C1	A	C1	Correct	Correct	Correct
1B0J	A	C1	A	C1	A	C1	A	C1	A	C1	Correct	Correct	Correct
1B0K	A	C1	A	C1	A	C1	A	C1	A	C1	Correct	Correct	Correct
1B0L	A	C1	A	C1	A	C1	A	C1	A	C1	Correct	Correct	Correct
1B0M	A	C1	A	C1	A	C1	A	C1	A	C1	Correct	Correct	Correct
1B0O	A2	C2	A	C1	A	C1	A2	C2	A	C1	Outlier	Outlier	Outlier
1B0P	A2	C2	A2	C2	A2	C2	A2	C2	A2	C2	Correct	Correct	Correct
1B0R	AB	C1	AB	C1	AB	C1	AB	C1	AB	C1	Correct	Correct	Correct
1B0T	A	C1	A	C1	A	C1	A	C1	A	C1	Correct	Correct	Correct
1B0U	NA	NA	A	C1	A	C1	A2	C1	A	C1	Outlier	Correct	Outlier
1B0V	A	C1	A	C1	A	C1	A	C1	A	C1	Correct	Correct	Correct
1B0W	A2	C2	A4	C2	A	C1	A2	C2	Inconclusive	C2	Inconclusive	Correct	Inconclusive
1B0X	NA	NA	A2	C2	A	C1	A2	C2	A	C1	Outlier	Outlier	Outlier
1B0Y	A	C1	A	C1	A	C1	A	C1	A	C1	Correct	Correct	Correct
1B0Z	A2	C2	A4	D2	A2	C2	A2	C2	A2	C2	Correct	Correct	Correct
1B11	A2	C2	A2	C2	A2	C2	A2	C2	A2	C2	Correct	Correct	Correct
1B12	A	C1	A4	C1	A	C1	A	C1	A	C1	Correct	Correct	Correct
1B13	A	C1	A	C1	A	C1	A	C1	A	C1	Correct	Correct	Correct
1B14	A2	C2	A2	C2	A2	C2	A2	C2	A2	C2	Correct	Correct	Correct
1B15	A2	C2	A2	C2	A2	C2	A2	C2	A2	C2	Correct	Correct	Correct
1B16	A2	C2	A2	C2	A2	C2	A2	C2	A2	C2	Correct	Correct	Correct
1B17	AB	C1	A3B3	C3	AB	C1	AB	C1	AB	C1	Correct	Correct	Correct
1B18	AB	C1	A3B3	C3	AB	C1	AB	C1	AB	C1	Correct	Correct	Correct
1B19	AB	C1	A3B3	C3	AB	C1	AB	C1	AB	C1	Correct	Correct	Correct
1B1B	NA	NA	A2	C2	A2	C2	A	C1	A2	C2	Outlier	Outlier	Outlier
1B1C	NA	NA	A	C1	A	C1	A	C1	A	C1	Correct	Correct	Correct
1B1E	A	C1	A	C1	A	C1	A	C1	A	C1	Correct	Correct	Correct
1B1H	A	C1	A	C1	AB	C1	A	C1	A	C1	Correct	Correct	Correct
1B1I	A	C1	A	C1	A	C1	A	C1	A	C1	Correct	Correct	Correct
1B1J	A	C1	A	C1	A	C1	A	C1	A	C1	Correct	Correct	Correct
1B1U	NA	NA	A2	C2	A	C1	A	C1	A	C1	Correct	Correct	Correct
1B1X	A	C1	A	C1	A	C1	A	C1	A	C1	Correct	Correct	Correct
1B1Y	A	C1	A	C1	A	C1	A	C1	A	C1	Correct	Correct	Correct
1B1Z	A4	D2	A	C1	A	C1	A4	D2	A	C1	Outlier	Outlier	Outlier
1B20	A	C1	A4	C1	A	C1	A	C1	A	C1	Correct	Correct	Correct
1B21	A	C1	A4	C1	A	C1	A	C1	A	C1	Correct	Correct	Correct
1B24	A	C1	A	C1	A	C1	A	C1	A	C1	Correct	Correct	Correct
1B25	NA	NA	A4	D2	A2	C2	A4	D2	A2	C2	Outlier	Outlier	Outlier
1B26	A6	D3	A6	D3	A6	D3	A6	D3	A6	D3	Correct	Correct	Correct
1B27	AB	C1	A2	C2	AB	C1	AB	C1	AB	C1	Correct	Correct	Correct
1B2A	AB	C1	A3B3	C3	AB	C1	AB	C1	AB	C1	Correct	Correct	Correct
1B2B	AB	C1	A3B3	C3	AB	C1	AB	C1	AB	C1	Correct	Correct	Correct
1B2C	AB	C1	A3B3	C3	AB	C1	AB	C1	AB	C1	Correct	Correct	Correct
1B2D	AB	C1	A3B3	C3	AB	C1	AB	C1	AB	C1	Correct	Correct	Correct
1B2E	AB	C1	A3B3	C3	AB	C1	AB	C1	AB	C1	Correct	Correct	Correct
1B2F	AB	C1	A2B2	C2	AB	C1	AB	C1	AB	C1	Correct	Correct	Correct
1B2G	AB	C1	AB	C1	AB	C1	AB	C1	AB	C1	Correct	Correct	Correct
1B2H	A	C1	A	C1	AB	C1	A	C1	A	C1	Correct	Correct	Correct
1B2J	A	C1	A	C1	A	C1	A	C1	A	C1	Correct	Correct	Correct
1B2K	A	C1	A	C1	A	C1	A2	C1	A	C1	Outlier	Correct	Outlier
1B2L	A2	C2	A2	C2	A2	C2	A2	C2	A2	C2	Correct	Correct	Correct
1B2M	A	C1	A	C1	A	C1	A	C1	A	C1	Correct	Correct	Correct
1B2O	A	C1	A	C1	A	C1	A	C1	A	C1	Correct	Correct	Correct
1B2P	NA	NA	A2	C2	A2	C2	A4	D2	A2	C2	Outlier	Outlier	Outlier
1B2R	A	C1	A	C1	A	C1	A	C1	A	C1	Correct	Correct	Correct
1B2S	AB	C1	A2	C2	AB	C1	AB	C1	AB	C1	Correct	Correct	Correct
1B2U	AB	C1	A2	C2	AB	C1	AB	C1	AB	C1	Correct	Correct	Correct
1B2V	A	C1	A	C1	A	C1	A	C1	A	C1	Correct	Correct	Correct
1B2W	AB	C1	AB	C2	AB	C1	AB	C1	AB	C1	Correct	Correct	Correct
1B2X	A	C1	A4	C1	A	C1	A	C1	A	C1	Correct	Correct	Correct
1B2Y	A	C1	A	C1	A	C1	A	C1	A	C1	Correct	Correct	Correct
1B2Z	A	C1	A4	C1	A	C1	A	C1	A	C1	Correct	Correct	Correct
1B30	A	C1	A	C1	A	C1	A	C1	A	C1	Correct	Correct	Correct
1B31	A	C1	A	C1	A	C1	A	C1	A	C1	Correct	Correct	Correct
1B32	A	C1	A	C1	AB	C1	A	C1	A	C1	Correct	Correct	Correct
1B34	NA	NA	AB	C2	AB	C1	AB	C1	AB	C1	Correct	Correct	Correct
1B37	NA	NA	A12	C2	A2	C2	A	C1	A12	C2	Outlier	Outlier	Outlier
1B38	A	C1	A	C1	A	C1	A	C1	A	C1	Correct	Correct	Correct
1B39	A	C1	A	C1	A	C1	A	C1	A	C1	Correct	Correct	Correct
1B3A	A2	C2	A4	C2	A2	C2	A	C1	A2	C2	Outlier	Outlier	Outlier
1B3B	A6	D3	A6	D3	A6	D3	A6	D3	A6	D3	Correct	Correct	Correct
1B3D	A	C1	A2	C1	A	C1	A2	C1	A	C1	Outlier	Correct	Outlier
1B3E	A	C1	A	C1	A	C1	A	C1	A	C1	Correct	Correct	Correct
1B3F	A	C1	A	C1	AB	C1	A	C1	A	C1	Correct	Correct	Correct
1B3G	A	C1	A	C1	AB	C1	A	C1	A	C1	Correct	Correct	Correct
1B3H	A	C1	A	C1	AB	C1	A	C1	A	C1	Correct	Correct	Correct
1B3J	NA	NA	A2	C2	A	C1	A	C1	A	C1	Correct	Correct	Correct
1B3K	A	C1	A	C1	A	C1	A	C1	A	C1	Correct	Correct	Correct
1B3L	A	C1	A	C1	A	C1	A	C1	A	C1	Correct	Correct	Correct
1B3N	A2	C2	A2	C2	A2	C2	A2	C2	A2	C2	Correct	Correct	Correct
1B3O	A4	C4	A4	C4	A4	C4	A4	C4	A4	C4	Correct	Correct	Correct
1B3Q	NA	NA	A2	C1	A2	C2	A2	C1	A2	C1	Correct	Correct	Correct
1B3R	A4	D2	A4	D2	A2	C2	A4	D2	A4	D2	Correct	Correct	Correct
1B3S	AB	C1	A	C1	AB	C1	AB	C1	AB	C1	Correct	Correct	Correct
1B3T	NA	NA	A2	C2	A2	C2	A2	C2	A2	C2	Correct	Correct	Correct
1B3U	NA	NA	A4	C1	A2	C2	A	C1	A2	C1	Outlier	Correct	Outlier
1B3V	A	C1	A	C1	A	C1	A	C1	A	C1	Correct	Correct	Correct
1B3W	A	C1	A	C1	A	C1	A	C1	A	C1	Correct	Correct	Correct
1B3X	A	C1	A	C1	A	C1	A	C1	A	C1	Correct	Correct	Correct
1B3Y	A	C1	A	C1	A	C1	A	C1	A	C1	Correct	Correct	Correct
1B3Z	A	C1	A	C1	A	C1	A	C1	A	C1	Correct	Correct	Correct
1B40	A	C1	A	C1	AB	C1	A	C1	A	C1	Correct	Correct	Correct
1B41	AB	C1	A2B2	C2	A2B2	C2	AB	C1	A2B2	C2	Outlier	Outlier	Outlier
1B42	A2	C2	A	C1	A	C1	A2	C2	A	C1	Outlier	Outlier	Outlier
1B43	NA	NA	A	C1	A	C1	A2	C2	A	C1	Outlier	Outlier	Outlier
1B44	NA	NA	A5	C5	A5	C5	A5	C5	A5	C5	Correct	Correct	Correct
1B46	A	C1	A	C1	AB	C1	A	C1	A	C1	Correct	Correct	Correct
1B47	A	C1	A	C1	A	C1	A3	H	A	C1	Outlier	Outlier	Outlier
1B48	NA	NA	A2	C2	A2	C2	A2	C2	A2	C2	Correct	Correct	Correct
1B49	A4	C1	A2	C2	A2	C2	A2	C2	A2	C2	Correct	Correct	Correct
1B4B	NA	NA	A3	C3	A3	C3	A6	D3	A3	C3	Outlier	Outlier	Outlier
1B4D	A2	C2	A2	C2	A2	C2	A	C1	A2	C2	Outlier	Outlier	Outlier
1B4F	A	C1	A4	C1	A	C1	A16	C1	A	C1	Outlier	Correct	Outlier
1B4H	A	C1	A	C1	AB	C1	A	C1	A	C1	Correct	Correct	Correct
1B4J	AB	C1	AB	C2	AB	C1	AB	C1	AB	C1	Correct	Correct	Correct
1B4K	A8	D4	A8	D4	A8	D4	A8	D4	A8	D4	Correct	Correct	Correct
1B4L	A2	C2	A2	C2	A2	C2	A2	C2	A2	C2	Correct	Correct	Correct
1B4N	NA	NA	A4	D2	A2	C2	A4	D2	A2	C2	Outlier	Outlier	Outlier
1B4P	A2	C2	A2	C2	A2	C2	A2	C2	A2	C2	Correct	Correct	Correct
1B4S	A6	D3	A6	D3	A2	C2	A6	D3	A6	D3	Correct	Correct	Correct
1B4T	A2	C2	A2	C2	A2	C2	A2	C2	A2	C2	Correct	Correct	Correct
1B4U	NA	NA	A2B2	C2	A2B2	C2	A2B2	C2	A2B2	C2	Correct	Correct	Correct
1B4V	A	C1	A	C1	A	C1	A	C1	A	C1	Correct	Correct	Correct
1B4W	NA	NA	A	C1	A	C1	A4	D2	A	C1	Outlier	Outlier	Outlier
1B4X	A2	C2	A2	C2	A2	C2	A2	C2	A2	C2	Correct	Correct	Correct
1B4Z	A	C1	A	C1	AB	C1	A	C1	A	C1	Correct	Correct	Correct
1B51	A	C1	A	C1	A	C1	A	C1	A	C1	Correct	Correct	Correct
1B54	NA	NA	A	C1	A	C1	A	C1	A	C1	Correct	Correct	Correct
1B55	NA	NA	A4	D2	A2	C2	A4	C2	A2	C2	Outlier	Correct	Outlier
1B56	A	C1	A	C1	A	C1	A	C1	A	C1	Correct	Correct	Correct
1B57	A2	C2	A2	C2	A2	C2	A2	C2	A2	C2	Correct	Correct	Correct
1B58	A	C1	A	C1	AB	C1	A	C1	A	C1	Correct	Correct	Correct
1B59	A	C1	A	C1	A	C1	A	C1	A	C1	Correct	Correct	Correct
1B5D	A4	C1	A2	C2	A2	C2	A4	C1	A2	C2	Outlier	Outlier	Outlier
1B5E	A4	C1	A2	C2	A2	C2	A4	C1	A2	C2	Outlier	Outlier	Outlier
1B5F	NA	NA	AB	C1	AB	C1	A2B2	C2	AB	C1	Outlier	Outlier	Outlier
1B5G	AB	C1	AB	C2	AB	C1	AB	C1	AB	C1	Correct	Correct	Correct
1B5H	A	C1	A	C1	A	C1	A	C1	A	C1	Correct	Correct	Correct
1B5I	A	C1	A	C1	AB	C1	A	C1	A	C1	Correct	Correct	Correct
1B5J	A	C1	A	C1	AB	C1	A	C1	A	C1	Correct	Correct	Correct
1B5L	NA	NA	A	C1	A	C1	A	C1	A	C1	Correct	Correct	Correct
1B5M	A	C1	A	C1	A	C1	A	C1	A	C1	Correct	Correct	Correct
1B5O	A2	C2	A2	C2	A2	C2	A2	C2	A2	C2	Correct	Correct	Correct
1B5P	A2	C2	A2	C2	A2	C2	A2	C2	A2	C2	Correct	Correct	Correct
1B5Q	NA	NA	A12	C2	A2	C2	A6	C2	A12	C2	Outlier	Correct	Outlier
1B5T	A4	C2	A2	C2	A2	C2	A3	C1	A2	C2	Outlier	Outlier	Outlier
1B5U	A	C1	A	C1	A	C1	A	C1	A	C1	Correct	Correct	Correct
1B5V	A	C1	A	C1	A	C1	A	C1	A	C1	Correct	Correct	Correct
1B5W	A	C1	A	C1	A	C1	A	C1	A	C1	Correct	Correct	Correct
1B5X	A	C1	A	C1	A	C1	A	C1	A	C1	Correct	Correct	Correct
1B5Y	A	C1	A	C1	A	C1	A	C1	A	C1	Correct	Correct	Correct
1B5Z	A	C1	A	C1	A	C1	A	C1	A	C1	Correct	Correct	Correct
1B62	A2	C2	A2	C2	A	C1	A2	C2	A2	C2	Correct	Correct	Correct
1B63	A2	C2	A2	C2	A2	C2	A2	C2	A2	C2	Correct	Correct	Correct
1B65	NA	NA	A4	D2	A4	D2	A4	D2	A4	D2	Correct	Correct	Correct
1B67	A2	C2	A2	C2	A2	C2	A2	C2	A2	C2	Correct	Correct	Correct
1B68	A	C1	A	C1	A	C1	A	C1	A	C1	Correct	Correct	Correct
1B6A	A	C1	A	C1	A	C1	A	C1	A	C1	Correct	Correct	Correct
1B6B	NA	NA	A	C1	A	C1	A	C1	A	C1	Correct	Correct	Correct
1B6C	NA	NA	A16B16	C2	AB	C1	AB	C1	A16B16	C1	Outlier	Correct	Outlier
1B6D	NA	NA	A2	C1	A	C1	A2	C1	A	C1	Outlier	Correct	Outlier
1B6E	NA	NA	A	C1	A2	C2	A	C1	A	C1	Correct	Correct	Correct
1B6G	A	C1	A	C1	A	C1	A	C1	A	C1	Correct	Correct	Correct
1B6H	A	C1	A	C1	A	C1	A	C1	A	C1	Correct	Correct	Correct
1B6I	A	C1	A	C1	A	C1	A	C1	A	C1	Correct	Correct	Correct
1B6J	A2	C2	A2	C2	A	C1	A2	C2	A2	C2	Correct	Correct	Correct
1B6K	A2	C2	A2	C2	A2	C2	A2	C2	A2	C2	Correct	Correct	Correct
1B6L	A2	C2	A2	C2	A2	C2	A2	C2	A2	C2	Correct	Correct	Correct
1B6M	A2	C2	A2	C2	A2	C2	A2	C2	A2	C2	Correct	Correct	Correct
1B6P	A2	C2	A2	C2	A2	C2	A2	C2	A2	C2	Correct	Correct	Correct
1B6Q	A2	C2	A2	C2	A2	C2	A2	C2	A2	C2	Correct	Correct	Correct
1B6R	A2	C2	A2	C2	A2	C2	A2	C1	A2	C2	Correct	Outlier	Outlier
1B6S	A2	C2	A4	C2	A2	C2	A2	C2	A2	C2	Correct	Correct	Correct
1B6U	NA	NA	A2	C2	A	C1	A2	C2	A	C1	Outlier	Outlier	Outlier
1B6V	A	C1	A	C1	A	C1	A	C1	A	C1	Correct	Correct	Correct
1B6W	A2	C2	A2	C2	A2	C2	A2	C2	A2	C2	Correct	Correct	Correct
1B6Z	NA	NA	A12	D3	A6	D3	A2	C2	A12	D3	Outlier	Outlier	Outlier
1B70	A2B2	C2	A2B2	C2	AB	C1	A2B2	C2	A2B2	C2	Correct	Correct	Correct
1B71	A2	C2	A4	D2	A4	D2	A2	C2	A4	D2	Outlier	Outlier	Outlier
1B72	NA	NA	AB	C1	A	C1	AB	C1	A	C1	Outlier	Correct	Outlier
1B73	NA	NA	A2	C2	A2	C2	A2	C2	A2	C2	Correct	Correct	Correct
1B74	NA	NA	A2	C2	A2	C2	A2	C2	A2	C2	Correct	Correct	Correct
1B76	NA	NA	A2	C2	A2	C2	A2	C2	A2	C2	Correct	Correct	Correct
1B77	A3	C3	A3	C3	A3	C3	A3	C3	A3	C3	Correct	Correct	Correct
1B78	NA	NA	A2	C2	A2	C2	A2	C2	A2	C2	Correct	Correct	Correct
1B79	NA	NA	A2	C2	A	C1	A4	C1	A	C1	Outlier	Correct	Outlier
1B7A	A	C1	A	C1	A	C1	A2	C2	A	C1	Outlier	Outlier	Outlier
1B7B	A2	C2	A2	C2	A2	C2	A2	C2	A2	C2	Correct	Correct	Correct
1B7D	NA	NA	A	C1	A	C1	A	C1	A	C1	Correct	Correct	Correct
1B7E	NA	NA	A2	C2	A2	C2	A2	C2	A2	C2	Correct	Correct	Correct
1B7F	NA	NA	A	C1	AB	C1	A	C1	A	C1	Correct	Correct	Correct
1B7I	A	C1	A	C1	A	C1	A	C1	A	C1	Correct	Correct	Correct
1B7J	A	C1	A	C1	A	C1	A	C1	A	C1	Correct	Correct	Correct
1B7K	A	C1	A	C1	A	C1	A	C1	A	C1	Correct	Correct	Correct
1B7L	A	C1	A	C1	A	C1	A	C1	A	C1	Correct	Correct	Correct
1B7M	A	C1	A	C1	A	C1	A	C1	A	C1	Correct	Correct	Correct
1B7N	A	C1	A	C1	A	C1	A	C1	A	C1	Correct	Correct	Correct
1B7O	A	C1	A	C1	A	C1	A	C1	A	C1	Correct	Correct	Correct
1B7P	A	C1	A	C1	A	C1	A	C1	A	C1	Correct	Correct	Correct
1B7Q	A	C1	A	C1	A	C1	A	C1	A	C1	Correct	Correct	Correct
1B7R	A	C1	A	C1	A	C1	A	C1	A	C1	Correct	Correct	Correct
1B7S	A	C1	A	C1	A	C1	A	C1	A	C1	Correct	Correct	Correct
1B7T	ABC	C1	A	C1	ABC	C1	ABC	C1	ABC	C1	Correct	Correct	Correct
1B7U	A	C1	A	C1	A	C1	A	C1	A	C1	Correct	Correct	Correct
1B7V	A	C1	A	C1	A	C1	A	C1	A	C1	Correct	Correct	Correct
1B7Y	A2B2	C2	A2B2	C2	AB	C1	A2B2	C2	A2B2	C2	Correct	Correct	Correct
1B7Z	A	C1	A	C1	A	C1	A	C1	A	C1	Correct	Correct	Correct
1B80	A	C1	A	C1	A	C1	A	C1	A	C1	Correct	Correct	Correct
1B82	A	C1	A	C1	A	C1	A	C1	A	C1	Correct	Correct	Correct
1B85	A	C1	A	C1	A	C1	A	C1	A	C1	Correct	Correct	Correct
1B87	A2	C2	A2	C2	A2	C2	A	C1	A2	C2	Outlier	Outlier	Outlier
1B88	NA	NA	A	C1	A	C1	A2	C2	A	C1	Outlier	Outlier	Outlier
1B89	NA	NA	A	C1	A	C1	A	C1	A	C1	Correct	Correct	Correct
1B8A	A2	C2	A2	C2	A2	C2	A2	C2	A2	C2	Correct	Correct	Correct
1B8C	A	C1	A	C1	A	C1	A2	C2	A	C1	Outlier	Outlier	Outlier
1B8D	NA	NA	A6B6	D3	A2B2	C2	A6B6	D3	A2B2	C2	Outlier	Outlier	Outlier
1B8E	A2	C2	A	C1	A	C1	A2	C2	A	C1	Outlier	Outlier	Outlier
1B8F	A4	D2	A4	D2	A4	D2	A4	D2	A4	D2	Correct	Correct	Correct
1B8G	A2	C2	A2	C2	A2	C2	A2	C2	A2	C2	Correct	Correct	Correct
1B8H	A3	C3	A3	C3	A	C1	A3	C3	A3	C3	Correct	Correct	Correct
1B8I	NA	NA	AB	C1	A	C1	AB	C1	A	C1	Outlier	Correct	Outlier
1B8J	A2	C2	A2	C2	A2	C2	A2	C2	A2	C2	Correct	Correct	Correct
1B8K	NA	NA	A2	C2	A2	C2	A2	C2	A2	C2	Correct	Correct	Correct
1B8L	A	C1	A	C1	A	C1	A	C1	A	C1	Correct	Correct	Correct
1B8M	NA	NA	AB	C2	AB	C1	AB	C1	AB	C1	Correct	Correct	Correct
1B8N	A3	C3	A3	C3	A3	C3	A	C1	A3	C3	Outlier	Outlier	Outlier
1B8O	A3	C3	A3	C3	A3	C3	A	C1	A3	C3	Outlier	Outlier	Outlier
1B8P	A2	C2	A2	C2	A2	C2	A2	C2	A2	C2	Correct	Correct	Correct
1B8R	A	C1	A	C1	A	C1	A	C1	A	C1	Correct	Correct	Correct
1B8S	A	C1	A	C1	A	C1	A	C1	A	C1	Correct	Correct	Correct
1B8U	A2	C2	A2	C2	A2	C2	A2	C2	A2	C2	Correct	Correct	Correct
1B8V	A2	C2	A2	C2	A2	C2	A2	C2	A2	C2	Correct	Correct	Correct
1B8X	NA	NA	A2	C2	A2	C2	A	C1	A2	C2	Outlier	Outlier	Outlier
1B8Y	A	C1	A2	C2	A2	C2	A	C1	A2	C2	Outlier	Outlier	Outlier
1B8Z	NA	NA	A2	C2	A2	C2	A2	C2	A2	C2	Correct	Correct	Correct
1B90	A	C1	A	C1	A	C1	A	C1	A	C1	Correct	Correct	Correct
1B92	A2	C2	A2	C2	A2	C2	A	C1	A2	C2	Outlier	Outlier	Outlier
1B94	A2	C2	A2	C2	A2	C2	A2	C2	A2	C2	Correct	Correct	Correct
1B95	A2	C2	A2	C2	A2	C2	A2	C2	A2	C2	Correct	Correct	Correct
1B96	A2	C2	A2	C2	A2	C2	A2	C2	A2	C2	Correct	Correct	Correct
1B97	A2	C2	A2	C2	A2	C2	A2	C2	A2	C2	Correct	Correct	Correct
1B98	NA	NA	A2	C2	A2	C2	A2	C2	A2	C2	Correct	Correct	Correct
1B99	A6	D3	A6	D3	A2	C2	A6	D3	A6	D3	Correct	Correct	Correct
1B9A	A	C1	A	C1	A	C1	A	C1	A	C1	Correct	Correct	Correct
1B9B	NA	NA	A4	D2	A2	C2	A4	D2	A2	C2	Outlier	Outlier	Outlier
1B9C	A	C1	A2	C2	A2	C2	A4	C1	A2	C2	Outlier	Outlier	Outlier
1B9D	A2	C2	A2	C2	A2	C2	A	C1	A2	C2	Outlier	Outlier	Outlier
1B9E	AB	C1	A4B4	C2	AB	C1	A2B2	C2	AB	C1	Outlier	Outlier	Outlier
1B9F	A2	C2	A2	C2	A2	C2	A	C1	A2	C2	Outlier	Outlier	Outlier
1B9H	NA	NA	A2	C2	A2	C2	A2	C2	A2	C2	Correct	Correct	Correct
1B9I	NA	NA	A2	C2	A2	C2	A2	C2	A2	C2	Correct	Correct	Correct
1B9J	A	C1	A	C1	AB	C1	A	C1	A	C1	Correct	Correct	Correct
1B9K	A	C1	A	C1	A	C1	A	C1	A	C1	Correct	Correct	Correct
1B9L	NA	NA	A4	C4	A4	C4	A8	D4	A4	C4	Outlier	Outlier	Outlier
1B9M	A2	C1	A2	C1	A2	C2	A2	C1	A2	C1	Correct	Correct	Correct
1B9N	A2	C1	A2	C1	A2	C2	A2	C1	A2	C1	Correct	Correct	Correct
1B9O	A	C1	A	C1	A	C1	A	C1	A	C1	Correct	Correct	Correct
1B9S	A4	C4	A4	C4	A4	C4	A4	C4	A4	C4	Correct	Correct	Correct
1B9T	A4	C4	A4	C4	A4	C4	A4	C4	A4	C4	Correct	Correct	Correct
1B9V	A4	C4	A4	C4	A4	C4	A4	C4	A4	C4	Correct	Correct	Correct
1B9W	A	C1	A	C1	A	C1	A	C1	A	C1	Correct	Correct	Correct
1B9Z	A	C1	A	C1	A	C1	A	C1	A	C1	Correct	Correct	Correct
1BA0	A	C1	A	C1	A	C1	A	C1	A	C1	Correct	Correct	Correct
1BA1	A	C1	A	C1	A	C1	A	C1	A	C1	Correct	Correct	Correct
1BA2	A	C1	A	C1	A	C1	A	C1	A	C1	Correct	Correct	Correct
1BA3	A	C1	A	C1	A	C1	A	C1	A	C1	Correct	Correct	Correct
1BA7	NA	NA	A	C1	A	C1	A	C1	A	C1	Correct	Correct	Correct
1BAF	AB	C1	AB	C2	AB	C1	AB	C1	AB	C1	Correct	Correct	Correct
1BAG	A	C1	A	C1	A	C1	A	C1	A	C1	Correct	Correct	Correct
1BAI	A2	C2	A2	C2	A2	C2	A2	C2	A2	C2	Correct	Correct	Correct
1BAJ	NA	NA	A2	C2	A2	C2	A2	C2	A2	C2	Correct	Correct	Correct
1BAM	A2	C2	A2	C2	A	C1	A2	C2	A2	C2	Correct	Correct	Correct
1BAN	A	C1	A	C1	A	C1	A	C1	A	C1	Correct	Correct	Correct
1BAO	A	C1	A4	C1	A	C1	A	C1	A	C1	Correct	Correct	Correct
1BAP	A	C1	A	C1	A	C1	A	C1	A	C1	Correct	Correct	Correct
1BAR	A	C1	A4	C2	A	C1	A	C1	A	C1	Correct	Correct	Correct
1BAS	A	C1	A	C1	A	C1	A	C1	A	C1	Correct	Correct	Correct
1BAV	A	C1	A	C1	A	C1	A	C1	A	C1	Correct	Correct	Correct
1BAW	A	C1	A3	C3	A	C1	A6	D3	A	C1	Outlier	Outlier	Outlier
1BAY	A2	C2	A2	C2	A2	C2	A2	C2	A2	C2	Correct	Correct	Correct
1BAZ	A2	C2	A8	C2	A2	C2	A4	C2	A2	C2	Outlier	Correct	Outlier
1BB1	A	C1	ABC	C3	A	C1	ABC	C1	A	C1	Outlier	Correct	Outlier
1BB4	A	C1	A	C1	A	C1	A	C1	A	C1	Correct	Correct	Correct
1BB5	A	C1	A	C1	A2	C2	A	C1	A	C1	Correct	Correct	Correct
1BB6	A	C1	A	C1	A	C1	A	C1	A	C1	Correct	Correct	Correct
1BB7	A	C1	A	C1	A	C1	A	C1	A	C1	Correct	Correct	Correct
1BB9	NA	NA	A	C1	A2	C2	A2	C2	A	C1	Outlier	Outlier	Outlier
1BBC	A	C1	A	C1	A	C1	A	C1	A	C1	Correct	Correct	Correct
1BBD	AB	C1	AB	C2	AB	C1	AB	C1	AB	C1	Correct	Correct	Correct
1BBH	NA	NA	A2	C2	A2	C2	A2	C2	A2	C2	Correct	Correct	Correct
1BBJ	AB	C1	AB	C1	AB	C1	AB	C1	AB	C1	Correct	Correct	Correct
1BBP	A	C1	A4	C2	A	C1	A4	C2	A	C1	Outlier	Outlier	Outlier
1BBS	A	C1	A3	C3	A	C1	A	C1	A	C1	Correct	Correct	Correct
1BBU	A2	C2	A2	C2	A2	C2	A2	C2	A2	C2	Correct	Correct	Correct
1BBW	A2	C2	A2	C2	A2	C2	A2	C2	A2	C2	Correct	Correct	Correct
1BBZ	A	C1	A	C1	A	C1	A	C1	A	C1	Correct	Correct	Correct
1BC0	A	C1	A	C1	A3	C3	A	C1	A	C1	Correct	Correct	Correct
1BC1	A	C1	A	C1	A3	C3	A	C1	A	C1	Correct	Correct	Correct
1BC2	A	C1	A	C1	A	C1	A2	C2	A	C1	Outlier	Outlier	Outlier
1BC3	A	C1	A	C1	A3	C3	A	C1	A	C1	Correct	Correct	Correct
1BC5	NA	NA	A	C1	A	C1	A	C1	A	C1	Correct	Correct	Correct
1BC7	A	C1	A	C1	ABC	C1	A	C1	A	C1	Correct	Correct	Correct
1BC8	A	C1	A	C1	ABC	C1	A	C1	A	C1	Correct	Correct	Correct
1BCC	A2B2C2D2E2F2G2H2I2	C2	A	C1	A	C1	A2B2C2D2E2F2G2H2I2	C2	A	C1	Outlier	Outlier	Outlier
1BCD	A	C1	A	C1	A	C1	A	C1	A	C1	Correct	Correct	Correct
1BCF	A24	O	A24	O	A24	O	A24	O	A24	O	Correct	Correct	Correct
1BCG	NA	NA	A	C1	A	C1	A2	C2	A	C1	Outlier	Outlier	Outlier
1BCK	A	C1	A	C1	AB	C1	A	C1	A	C1	Correct	Correct	Correct
1BCM	NA	NA	A2	C2	A	C1	A2	C2	A	C1	Outlier	Outlier	Outlier
1BCO	NA	NA	A	C1	A	C1	A	C1	A	C1	Correct	Correct	Correct
1BCU	AB	C1	AB	C2	ABC	C1	AB	C1	AB	C1	Correct	Correct	Correct
1BCW	A	C1	A	C1	A	C1	A	C1	A	C1	Correct	Correct	Correct
1BCX	A	C1	A	C1	A	C1	A	C1	A	C1	Correct	Correct	Correct
1BCY	A	C1	A	C1	A3	C3	A	C1	A	C1	Correct	Correct	Correct
1BCZ	A	C1	A	C1	A3	C3	A	C1	A	C1	Correct	Correct	Correct
1BD0	A2	C2	A2	C2	A2	C2	A2	C2	A2	C2	Correct	Correct	Correct
1BD3	A4	D2	A4	D2	A4	D2	A4	D2	A4	D2	Correct	Correct	Correct
1BD4	A4	D2	A4	D2	A4	D2	A4	D2	A4	D2	Correct	Correct	Correct
1BD7	NA	NA	A	C1	A2	C2	A2	C2	A	C1	Outlier	Outlier	Outlier
1BD8	NA	NA	A	C1	A	C1	A	C1	A	C1	Correct	Correct	Correct
1BD9	A	C1	A	C1	A	C1	A2	C2	A	C1	Outlier	Outlier	Outlier
1BDA	A	C1	A	C1	A	C1	A	C1	A	C1	Correct	Correct	Correct
1BDB	A4	D2	A4	D2	A4	D2	A4	D2	A4	D2	Correct	Correct	Correct
1BDF	NA	NA	A2	C2	A2	C2	A4	C2	A2	C2	Outlier	Correct	Outlier
1BDG	NA	NA	A2	C2	A2	C2	A	C1	A2	C2	Outlier	Outlier	Outlier
1BDH	A2	C2	A2	C2	A2	C2	A2	C2	A2	C2	Correct	Correct	Correct
1BDI	A2	C2	A2	C2	A2	C2	A2	C2	A2	C2	Correct	Correct	Correct
1BDJ	NA	NA	A	C1	A	C1	AB	C1	A	C1	Outlier	Correct	Outlier
1BDL	A2	C2	A2	C2	A2	C2	A2	C2	A2	C2	Correct	Correct	Correct
1BDM	A2	C2	A2	C2	A2	C2	A2	C2	A2	C2	Correct	Correct	Correct
1BDO	A	C1	A	C1	A	C1	A2	C2	A	C1	Outlier	Outlier	Outlier
1BDQ	A2	C2	A2	C2	A2	C2	A2	C2	A2	C2	Correct	Correct	Correct
1BDR	A2	C2	A2	C2	A2	C2	A2	C2	A2	C2	Correct	Correct	Correct
1BDT	A2	C2	A4	C2	A	C1	A4	C2	Inconclusive	C2	Inconclusive	Correct	Inconclusive
1BDU	A2	C2	A2	C2	A2	C2	A2	C2	A2	C2	Correct	Correct	Correct
1BDV	A2	C2	A4	C2	A	C1	A4	C2	Inconclusive	C2	Inconclusive	Correct	Inconclusive
1BDY	NA	NA	A	C1	A	C1	A2	C1	A	C1	Outlier	Correct	Outlier
1BE0	A	C1	A	C1	A	C1	A	C1	A	C1	Correct	Correct	Correct
1BE6	A	C1	A	C1	A	C1	A	C1	A	C1	Correct	Correct	Correct
1BE7	A	C1	A	C1	A	C1	A3	C3	A	C1	Outlier	Outlier	Outlier
1BE8	A	C1	A	C1	A	C1	A	C1	A	C1	Correct	Correct	Correct
1BE9	A	C1	A	C1	A	C1	A	C1	A	C1	Correct	Correct	Correct
1BEA	NA	NA	A4	D2	A	C1	A	C1	A	C1	Correct	Correct	Correct
1BEB	A2	C2	A	C1	A	C1	A	C1	A	C1	Correct	Correct	Correct
1BEC	A2	C2	A2	C2	A2	C2	A2	C2	A2	C2	Correct	Correct	Correct
1BED	A	C1	A	C1	A2	C2	A2	C2	A	C1	Outlier	Outlier	Outlier
1BEE	A	C1	A	C1	A	C1	A	C1	A	C1	Correct	Correct	Correct
1BEH	A	C1	A	C1	A	C1	A	C1	A	C1	Correct	Correct	Correct
1BEJ	A	C1	A	C1	A	C1	A	C1	A	C1	Correct	Correct	Correct
1BEK	A	C1	A	C1	A	C1	A	C1	A	C1	Correct	Correct	Correct
1BEL	A	C1	A	C1	A	C1	A	C1	A	C1	Correct	Correct	Correct
1BEM	A	C1	A	C1	A	C1	A	C1	A	C1	Correct	Correct	Correct
1BEO	A2	C2	A2	C2	A2	C2	A2	C2	A2	C2	Correct	Correct	Correct
1BEP	A	C1	A	C1	A	C1	A	C1	A	C1	Correct	Correct	Correct
1BEQ	A	C1	A	C1	A	C1	A	C1	A	C1	Correct	Correct	Correct
1BES	A	C1	A	C1	A	C1	A	C1	A	C1	Correct	Correct	Correct
1BET	A2	C2	A2	C2	A2	C2	A2	C2	A2	C2	Correct	Correct	Correct
1BEU	A2B2	C2	A2B2	C2	A2B2	C2	A2B2	C2	A2B2	C2	Correct	Correct	Correct
1BEX	A	C1	A4	D2	A2	C2	A2	C2	Inconclusive	Inconclusive	Inconclusive	Inconclusive	Inconclusive
1BEY	AB	C1	AB	C1	AB	C1	AB	C1	AB	C1	Correct	Correct	Correct
1BEZ	A	C1	A	C1	A	C1	A	C1	A	C1	Correct	Correct	Correct
1BF2	NA	NA	A	C1	A	C1	A	C1	A	C1	Correct	Correct	Correct
1BF3	A2	C2	A2	C2	A2	C2	A2	C2	A2	C2	Correct	Correct	Correct
1BF4	A	C1	A	C1	A	C1	A	C1	A	C1	Correct	Correct	Correct
1BF6	NA	NA	A	C1	A	C1	A	C1	A	C1	Correct	Correct	Correct
1BFB	A	C1	A	C1	A	C1	A	C1	A	C1	Correct	Correct	Correct
1BFC	A	C1	A	C1	A	C1	A	C1	A	C1	Correct	Correct	Correct
1BFD	A4	D2	A4	D2	A4	D2	A4	D2	A4	D2	Correct	Correct	Correct
1BFF	A	C1	A	C1	A	C1	A	C1	A	C1	Correct	Correct	Correct
1BFG	A	C1	A	C1	A	C1	A	C1	A	C1	Correct	Correct	Correct
1BFK	A	C1	A	C1	A	C1	A	C1	A	C1	Correct	Correct	Correct
1BFN	A	C1	A	C1	A	C1	A	C1	A	C1	Correct	Correct	Correct
1BFO	AB	C1	AB	C1	AB	C1	AB	C1	AB	C1	Correct	Correct	Correct
1BFP	A	C1	A	C1	A	C1	A	C1	A	C1	Correct	Correct	Correct
1BFR	A24	O	A24	O	A2	C2	A24	O	A24	O	Correct	Correct	Correct
1BFS	A2	C2	A	C1	A2	C2	A2	C2	A2	C2	Correct	Correct	Correct
1BFT	NA	NA	A	C1	A2	C2	A2	C2	A	C1	Outlier	Outlier	Outlier
1BFU	A	C1	A	C1	A	C1	A	C1	A	C1	Correct	Correct	Correct
1BFV	AB	C1	A2B2	C2	AB	C1	AB	C1	AB	C1	Correct	Correct	Correct
1BG0	A	C1	A	C1	A	C1	A	C1	A	C1	Correct	Correct	Correct
1BG1	A2	C2	A2	C2	A	C1	A2	C2	A2	C2	Correct	Correct	Correct
1BG2	A	C1	A	C1	A	C1	A	C1	A	C1	Correct	Correct	Correct
1BG3	A2	C2	A4	C2	A	C1	A	C1	Inconclusive	C2	Inconclusive	Outlier	Inconclusive
1BG4	A	C1	A	C1	A	C1	A	C1	A	C1	Correct	Correct	Correct
1BG5	NA	NA	A2	C2	A2	C2	A2	C2	A2	C2	Correct	Correct	Correct
1BG6	NA	NA	A2	C2	A2	C2	A2	C2	A2	C2	Correct	Correct	Correct
1BG7	A24	O	A24	O	A2	C2	A24	O	A24	O	Correct	Correct	Correct
1BG8	NA	NA	A2	C2	A2	C2	A2	C2	A2	C2	Correct	Correct	Correct
1BG9	A	C1	A	C1	A	C1	A2	C2	A	C1	Outlier	Outlier	Outlier
1BGA	A8	D4	A	C1	A2	C2	A8	D4	Inconclusive	Inconclusive	Inconclusive	Inconclusive	Inconclusive
1BGC	A	C1	A	C1	A	C1	A	C1	A	C1	Correct	Correct	Correct
1BGD	A	C1	A	C1	A	C1	A	C1	A	C1	Correct	Correct	Correct
1BGE	A	C1	A	C1	A2	C2	A	C1	A	C1	Correct	Correct	Correct
1BGF	NA	NA	A2	C2	A	C1	A2	C2	A	C1	Outlier	Outlier	Outlier
1BGG	A8	D4	A	C1	A2	C2	A8	D4	Inconclusive	Inconclusive	Inconclusive	Inconclusive	Inconclusive
1BGI	A	C1	A	C1	A	C1	A	C1	A	C1	Correct	Correct	Correct
1BGJ	A2	C2	A2	C2	A2	C2	A2	C2	A2	C2	Correct	Correct	Correct
1BGN	A2	C2	A2	C2	A2	C2	A2	C2	A2	C2	Correct	Correct	Correct
1BGO	A	C1	A	C1	A	C1	A	C1	A	C1	Correct	Correct	Correct
1BGP	NA	NA	A	C1	A	C1	A2	C2	A	C1	Outlier	Outlier	Outlier
1BGQ	A	C1	A2	C2	A	C1	A2	C2	A	C1	Outlier	Outlier	Outlier
1BGS	AB	C1	A2	C2	AB	C1	AB	C1	AB	C1	Correct	Correct	Correct
1BGV	A6	D3	A6	D3	A6	D3	A6	D3	A6	D3	Correct	Correct	Correct
1BGW	A2	C2	A2	C2	A2	C2	A2	C2	A2	C2	Correct	Correct	Correct
1BGX	NA	NA	A	C1	ABC	C1	ABC	C1	A	C1	Outlier	Correct	Outlier
1BH0	A	C1	A3	C3	A	C1	A3	C3	A	C1	Outlier	Outlier	Outlier
1BH2	A	C1	A	C1	A	C1	A	C1	A	C1	Correct	Correct	Correct
1BH3	A3	C3	A3	C3	A3	C3	A3	C3	A3	C3	Correct	Correct	Correct
1BH5	A2	C2	A2	C2	A2	C2	A2	C2	A2	C2	Correct	Correct	Correct
1BH6	A	C1	A	C1	A	C1	A	C1	A	C1	Correct	Correct	Correct
1BH8	NA	NA	AB	C2	AB	C1	AB	C1	AB	C1	Correct	Correct	Correct
1BH9	NA	NA	AB	C2	AB	C1	AB	C1	AB	C1	Correct	Correct	Correct
1BHC	A	C1	A10	D5	A2	C2	A10	D5	Inconclusive	Inconclusive	Inconclusive	Inconclusive	Inconclusive
1BHD	NA	NA	A	C1	A	C1	A2	C1	A	C1	Outlier	Correct	Outlier
1BHE	NA	NA	A	C1	A	C1	A	C1	A	C1	Correct	Correct	Correct
1BHF	A	C1	A	C1	AB	C1	A	C1	A	C1	Correct	Correct	Correct
1BHH	A	C1	A	C1	AB	C1	A2	C2	A	C1	Outlier	Outlier	Outlier
1BHJ	A4	D2	A4	D2	A2	C2	A4	D2	A4	D2	Correct	Correct	Correct
1BHL	A2	C2	A2	C2	A2	C2	A2	C2	A2	C2	Correct	Correct	Correct
1BHM	A2	C2	A2	C2	A2	C2	A2	C2	A2	C2	Correct	Correct	Correct
1BHP	A4	C4	A4	D2	A	C1	A4	C4	A4	Inconclusive	Correct	Inconclusive	Inconclusive
1BHS	A2	C2	A2	C2	A2	C2	A2	C2	A2	C2	Correct	Correct	Correct
1BHT	A2	C2	A2	C2	A	C1	A2	C2	A2	C2	Correct	Correct	Correct
1BHW	A4	D2	A4	D2	A4	D2	A4	D2	A4	D2	Correct	Correct	Correct
1BHY	NA	NA	A2	C2	A2	C2	A2	C2	A2	C2	Correct	Correct	Correct
1BHZ	A	C1	A	C1	A	C1	A	C1	A	C1	Correct	Correct	Correct
1BI0	A2	C2	A2	C2	A2	C2	A	C1	A2	C2	Outlier	Outlier	Outlier
1BI1	A2	C2	A2	C2	A2	C2	A	C1	A2	C2	Outlier	Outlier	Outlier
1BI2	A2	C2	A2	C2	A2	C2	A2	C2	A2	C2	Correct	Correct	Correct
1BI3	A2	C2	A2	C2	A2	C2	A2	C2	A2	C2	Correct	Correct	Correct
1BI4	A2	C2	A12	C2	A	C1	A3	C1	Inconclusive	C2	Inconclusive	Outlier	Inconclusive
1BI5	A2	C2	A2	C2	A2	C2	A2	C2	A2	C2	Correct	Correct	Correct
1BI7	NA	NA	AB	C1	AB	C1	A2B2	C2	AB	C1	Outlier	Outlier	Outlier
1BI8	NA	NA	A4B4	D2	AB	C1	A2B2	C2	A4B4	C1	Outlier	Outlier	Outlier
1BIA	A	C1	A	C1	A	C1	A	C1	A	C1	Correct	Correct	Correct
1BIB	A	C1	A	C1	A	C1	A	C1	A	C1	Correct	Correct	Correct
1BIC	A	C1	A	C1	A	C1	A	C1	A	C1	Correct	Correct	Correct
1BID	A2	C2	A2	C2	A2	C2	A2	C2	A2	C2	Correct	Correct	Correct
1BIF	A2	C2	A	C1	A	C1	A2	C2	A	C1	Outlier	Outlier	Outlier
1BIH	NA	NA	A2	C2	A	C1	A2	C2	A	C1	Outlier	Outlier	Outlier
1BII	NA	NA	AB	C2	AB	C1	AB	C1	AB	C1	Correct	Correct	Correct
1BIK	NA	NA	A	C1	A	C1	A	C1	A	C1	Correct	Correct	Correct
1BIL	A	C1	A6	C3	A	C1	A2	C1	A	C1	Outlier	Correct	Outlier
1BIM	A	C1	A3	C3	A	C1	A2	C1	A	C1	Outlier	Correct	Outlier
1BIN	NA	NA	A	C1	A	C1	A	C1	A	C1	Correct	Correct	Correct
1BIO	A	C1	A	C1	A	C1	A	C1	A	C1	Correct	Correct	Correct
1BIQ	A2	C2	A2	C2	AB	C1	A2	C2	A2	C2	Correct	Correct	Correct
1BIR	A	C1	A	C1	A	C1	A	C1	A	C1	Correct	Correct	Correct
1BIS	A2	C2	A2	C2	A2	C2	A2	C2	A2	C2	Correct	Correct	Correct
1BIT	A	C1	A	C1	A	C1	A	C1	A	C1	Correct	Correct	Correct
1BIW	A	C1	A	C1	A	C1	A2	C2	A	C1	Outlier	Outlier	Outlier
1BIX	A	C1	A	C1	A	C1	A	C1	A	C1	Correct	Correct	Correct
1BIY	A	C1	A	C1	A	C1	A	C1	A	C1	Correct	Correct	Correct
1BIZ	A2	C2	A2	C2	A2	C2	A2	C2	A2	C2	Correct	Correct	Correct
1BJ1	A2B2C2	C2	A2B2C2	C2	AB	C1	A2B2C2	C2	A2B2C2	C2	Correct	Correct	Correct
1BJ3	AB	C1	AB	C2	AB	C1	AB	C1	AB	C1	Correct	Correct	Correct
1BJ4	A4	D2	A4	D2	A4	D2	A	C1	A4	D2	Outlier	Outlier	Outlier
1BJ5	A	C1	A	C1	A	C1	A	C1	A	C1	Correct	Correct	Correct
1BJ7	NA	NA	A	C1	A	C1	A	C1	A	C1	Correct	Correct	Correct
1BJ9	A	C1	A	C1	A	C1	A	C1	A	C1	Correct	Correct	Correct
1BJA	NA	NA	A2	C2	A2	C2	A	C1	A2	C2	Outlier	Outlier	Outlier
1BJE	A	C1	A	C1	A	C1	A	C1	A	C1	Correct	Correct	Correct
1BJF	NA	NA	A2	C2	A	C1	A2	C2	A	C1	Outlier	Outlier	Outlier
1BJG	A2	C2	A2	C2	A2	C2	A2	C2	A2	C2	Correct	Correct	Correct
1BJI	A4	C4	A4	C4	A4	C4	A4	C4	A4	C4	Correct	Correct	Correct
1BJK	A	C1	A	C1	A	C1	A	C1	A	C1	Correct	Correct	Correct
1BJM	A2	C1	A2	C1	A2	C2	A2	C1	A2	C1	Correct	Correct	Correct
1BJN	A2	C2	A2	C2	A2	C2	A2	C2	A2	C2	Correct	Correct	Correct
1BJO	A2	C2	A2	C2	AB	C1	A2	C2	A2	C2	Correct	Correct	Correct
1BJQ	A4	D2	A2	C2	A2	C2	A4	D2	A2	C2	Outlier	Outlier	Outlier
1BJT	A2	C2	A2	C2	A2	C2	A2	C2	A2	C2	Correct	Correct	Correct
1BJU	A	C1	A	C1	A	C1	A	C1	A	C1	Correct	Correct	Correct
1BJV	A	C1	A	C1	A	C1	A	C1	A	C1	Correct	Correct	Correct
1BJW	A2	C2	A2	C2	A2	C2	A2	C2	A2	C2	Correct	Correct	Correct
1BJZ	A2	C2	A2	C2	A2	C2	A2	C2	A2	C2	Correct	Correct	Correct
1BK0	A	C1	A	C1	A	C1	A	C1	A	C1	Correct	Correct	Correct
1BK1	A	C1	A	C1	A	C1	A	C1	A	C1	Correct	Correct	Correct
1BK2	A	C1	A	C1	A	C1	A	C1	A	C1	Correct	Correct	Correct
1BK4	A4	D2	A4	D2	A4	D2	A4	C1	A4	D2	Correct	Outlier	Outlier
1BK5	A	C1	A	C1	A	C1	A2	C2	A	C1	Outlier	Outlier	Outlier
1BK6	A	C1	A	C1	AB	C1	A2B	C1	A	C1	Outlier	Correct	Outlier
1BK7	A	C1	A	C1	A	C1	A	C1	A	C1	Correct	Correct	Correct
1BK9	A	C1	A	C1	A	C1	A	C1	A	C1	Correct	Correct	Correct
1BKA	A	C1	A	C1	A	C1	A	C1	A	C1	Correct	Correct	Correct
1BKB	NA	NA	A	C1	A	C1	A4	C4	A	C1	Outlier	Outlier	Outlier
1BKC	A	C1	A	C1	A	C1	A	C1	A	C1	Correct	Correct	Correct
1BKD	AB	C1	AB	C2	AB	C1	A4B4	C4	AB	C1	Outlier	Outlier	Outlier
1BKE	A	C1	A	C1	A	C1	A	C1	A	C1	Correct	Correct	Correct
1BKF	A	C1	A4	D2	A	C1	A2	C2	A	C1	Outlier	Outlier	Outlier
1BKG	A2	C2	A2	C2	A2	C2	A2	C2	A2	C2	Correct	Correct	Correct
1BKH	A8	D4	A8	D4	A8	D4	A8	D4	A8	D4	Correct	Correct	Correct
1BKJ	NA	NA	A2	C2	A2	C2	A2	C2	A2	C2	Correct	Correct	Correct
1BKL	A	C1	A	C1	A	C1	A2	C2	A	C1	Outlier	Outlier	Outlier
1BKM	A	C1	A	C1	A	C1	A	C1	A	C1	Correct	Correct	Correct
1BKN	A2	C2	A	C1	A	C1	A2	C2	A	C1	Outlier	Outlier	Outlier
1BKO	A2	C2	A2	C2	A2	C2	A2	C2	A2	C2	Correct	Correct	Correct
1BKP	A2	C2	A2	C2	A2	C2	A2	C2	A2	C2	Correct	Correct	Correct
1BKR	NA	NA	A	C1	A	C1	A	C1	A	C1	Correct	Correct	Correct
1BKS	A2B2	C2	A2B2	C2	A2B2	C2	A2B2	C2	A2B2	C2	Correct	Correct	Correct
1BKW	A2	C2	A2	C2	A2	C2	A	C1	A2	C2	Outlier	Outlier	Outlier
1BKX	A	C1	A	C1	A	C1	A	C1	A	C1	Correct	Correct	Correct
1BKY	A2	C2	A	C1	A	C1	A2	C2	A	C1	Outlier	Outlier	Outlier
1BKZ	A	C1	A	C1	A2	C2	A2	C2	A	C1	Outlier	Outlier	Outlier
1BL0	NA	NA	A	C1	ABC	C1	A	C1	A	C1	Correct	Correct	Correct
1BL3	A2	C2	A12	C2	A2	C2	A6	C1	A2	C2	Outlier	Outlier	Outlier
1BL4	A	C1	A	C1	A	C1	A2	C2	A	C1	Outlier	Outlier	Outlier
1BL5	A2	C2	A2	C2	A2	C2	A2	C2	A2	C2	Correct	Correct	Correct
1BL6	A	C1	A	C1	A	C1	A	C1	A	C1	Correct	Correct	Correct
1BL7	A	C1	A	C1	A	C1	A	C1	A	C1	Correct	Correct	Correct
1BL8	A4	C4	A4	C4	A4	C4	A4	C4	A4	C4	Correct	Correct	Correct
1BL9	A2	C2	A2	C2	A2	C2	A2	C2	A2	C2	Correct	Correct	Correct
1BLB	NA	NA	A4	D2	A4	D2	A4	D2	A4	D2	Correct	Correct	Correct
1BLC	A	C1	A2	C2	A	C1	A2	C2	A	C1	Outlier	Outlier	Outlier
1BLE	NA	NA	A3	C3	A3	C3	A3	C3	A3	C3	Correct	Correct	Correct
1BLF	A	C1	A	C1	A	C1	A	C1	A	C1	Correct	Correct	Correct
1BLH	A	C1	A2	C2	A	C1	A	C1	A	C1	Correct	Correct	Correct
1BLI	A	C1	A	C1	A	C1	A	C1	A	C1	Correct	Correct	Correct
1BLN	AB	C1	AB	C2	AB	C1	A2B2	C1	AB	C1	Outlier	Correct	Outlier
1BLP	A	C1	A	C1	A	C1	A	C1	A	C1	Correct	Correct	Correct
1BLS	A	C1	A	C1	A	C1	A	C1	A	C1	Correct	Correct	Correct
1BLU	A	C1	A	C1	A	C1	A	C1	A	C1	Correct	Correct	Correct
1BLX	NA	NA	AB	C1	AB	C1	AB	C1	AB	C1	Correct	Correct	Correct
1BLZ	A	C1	A	C1	A	C1	A	C1	A	C1	Correct	Correct	Correct
1BM0	A	C1	A	C1	A	C1	A	C1	A	C1	Correct	Correct	Correct
1BM1	A3	C3	A3	C3	A	C1	A3	C3	A3	C3	Correct	Correct	Correct
1BM2	A	C1	A2	C2	A2B2	C2	A	C1	Inconclusive	C2	Inconclusive	Outlier	Inconclusive
1BM7	A4	D2	A2	C2	A2	C2	A4	D2	A2	C2	Outlier	Outlier	Outlier
1BM8	NA	NA	A	C1	A	C1	A	C1	A	C1	Correct	Correct	Correct
1BM9	A2	C2	A2	C2	A2	C2	A2	C2	A2	C2	Correct	Correct	Correct
1BMA	A	C1	A	C1	A	C1	A	C1	A	C1	Correct	Correct	Correct
1BMB	A	C1	A2	C2	A2B2	C2	A	C1	Inconclusive	C2	Inconclusive	Outlier	Inconclusive
1BMC	A	C1	A	C1	A	C1	A	C1	A	C1	Correct	Correct	Correct
1BMD	A2	C2	A2	C2	A2	C2	A2	C2	A2	C2	Correct	Correct	Correct
1BMG	A	C1	A	C1	A	C1	A	C1	A	C1	Correct	Correct	Correct
1BMK	A	C1	A	C1	A	C1	A	C1	A	C1	Correct	Correct	Correct
1BML	NA	NA	AB	C1	A	C1	A2B2	C2	A	C1	Outlier	Outlier	Outlier
1BMM	AB	C1	AB	C2	ABC	C1	AB	C1	AB	C1	Correct	Correct	Correct
1BMN	AB	C1	AB	C2	ABC	C1	AB	C1	AB	C1	Correct	Correct	Correct
1BMO	NA	NA	A	C1	A	C1	A2	C2	A	C1	Outlier	Outlier	Outlier
1BMP	A2	C2	A2	C2	A2	C2	A2	C2	A2	C2	Correct	Correct	Correct
1BMQ	A2B2	C2	A2B2	C2	A2B2	C2	AB	C1	A2B2	C2	Outlier	Outlier	Outlier
1BMS	A180	I	A	C1	A	C1	A180	I	A	C1	Outlier	Outlier	Outlier
1BMT	NA	NA	A	C1	A	C1	A2	C2	A	C1	Outlier	Outlier	Outlier
1BMZ	A4	D2	A4	D2	A2	C2	A2	C2	A4	D2	Outlier	Outlier	Outlier
1BN1	A	C1	A	C1	A	C1	A	C1	A	C1	Correct	Correct	Correct
1BN3	A	C1	A	C1	A	C1	A	C1	A	C1	Correct	Correct	Correct
1BN4	A	C1	A	C1	A	C1	A	C1	A	C1	Correct	Correct	Correct
1BN5	A	C1	A	C1	A	C1	A	C1	A	C1	Correct	Correct	Correct
1BN6	A	C1	A	C1	A	C1	A	C1	A	C1	Correct	Correct	Correct
1BN7	A	C1	A	C1	A	C1	A	C1	A	C1	Correct	Correct	Correct
1BN8	A	C1	A	C1	A	C1	A	C1	A	C1	Correct	Correct	Correct
1BNC	A	C1	A	C1	A2	C2	A2	C2	A	C1	Outlier	Outlier	Outlier
1BND	NA	NA	AB	C2	AB	C1	A2B2	C2	AB	C1	Outlier	Outlier	Outlier
1BNE	A	C1	A	C1	A	C1	A	C1	A	C1	Correct	Correct	Correct
1BNF	A	C1	A	C1	A	C1	A	C1	A	C1	Correct	Correct	Correct
1BNG	A	C1	A	C1	A	C1	A	C1	A	C1	Correct	Correct	Correct
1BNI	A	C1	A	C1	A	C1	A	C1	A	C1	Correct	Correct	Correct
1BNJ	A	C1	A	C1	A	C1	A	C1	A	C1	Correct	Correct	Correct
1BNK	A	C1	A	C1	A	C1	A	C1	A	C1	Correct	Correct	Correct
1BNL	A	C1	A	C1	A	C1	A	C1	A	C1	Correct	Correct	Correct
1BNM	A	C1	A	C1	A	C1	A	C1	A	C1	Correct	Correct	Correct
1BNN	A	C1	A	C1	A	C1	A	C1	A	C1	Correct	Correct	Correct
1BNQ	A	C1	A	C1	A	C1	A	C1	A	C1	Correct	Correct	Correct
1BNS	A	C1	A	C1	A	C1	A	C1	A	C1	Correct	Correct	Correct
1BNT	A	C1	A	C1	A	C1	A	C1	A	C1	Correct	Correct	Correct
1BNU	A	C1	A	C1	A	C1	A	C1	A	C1	Correct	Correct	Correct
1BNV	A	C1	A	C1	A	C1	A	C1	A	C1	Correct	Correct	Correct
1BNW	A	C1	A	C1	A	C1	A	C1	A	C1	Correct	Correct	Correct
1BNZ	A	C1	A	C1	A	C1	A	C1	A	C1	Correct	Correct	Correct
1BO1	NA	NA	A2	C2	A2	C2	A2	C2	A2	C2	Correct	Correct	Correct
1BO4	NA	NA	A2	C2	A2	C2	A2	C2	A2	C2	Correct	Correct	Correct
1BO5	A2	C2	A4	D2	A2	C2	A2	C2	A2	C2	Correct	Correct	Correct
1BO6	A2	C2	A2	C2	A	C1	A2	C2	A2	C2	Correct	Correct	Correct
1BO7	A2	C2	A2	C2	A2	C2	A2	C2	A2	C2	Correct	Correct	Correct
1BO8	A2	C2	A2	C2	A2	C2	A2	C2	A2	C2	Correct	Correct	Correct
1BOA	A	C1	A	C1	A	C1	A	C1	A	C1	Correct	Correct	Correct
1BOB	NA	NA	A2	C2	A	C1	A	C1	A	C1	Correct	Correct	Correct
1BOF	A	C1	A	C1	A	C1	A	C1	A	C1	Correct	Correct	Correct
1BOG	AB	C1	AB	C2	AB	C1	A2B2	C2	AB	C1	Outlier	Outlier	Outlier
1BOH	A	C1	A	C1	A	C1	A	C1	A	C1	Correct	Correct	Correct
1BOI	A	C1	A	C1	A	C1	A	C1	A	C1	Correct	Correct	Correct
1BOL	NA	NA	A	C1	A	C1	A	C1	A	C1	Correct	Correct	Correct
1BOO	NA	NA	A	C1	A	C1	A	C1	A	C1	Correct	Correct	Correct
1BOQ	A	C1	A	C1	A	C1	A	C1	A	C1	Correct	Correct	Correct
1BOS	A5	C5	A	C1	A	C1	A5	C5	A	C1	Outlier	Outlier	Outlier
1BOT	A2	C2	A4	D2	A2	C2	A2	C2	A2	C2	Correct	Correct	Correct
1BOU	NA	NA	A2B2	C2	A2B2	C2	A2B2	C2	A2B2	C2	Correct	Correct	Correct
1BOW	NA	NA	A2	C2	A	C1	A2	C2	A	C1	Outlier	Outlier	Outlier
1BOX	A	C1	A	C1	A	C1	A	C1	A	C1	Correct	Correct	Correct
1BOY	NA	NA	A2	C2	A	C1	A2	C2	A	C1	Outlier	Outlier	Outlier
1BOZ	A	C1	A	C1	A	C1	A	C1	A	C1	Correct	Correct	Correct
1BP0	A2	C2	A2	C2	A2	C2	A2	C2	A2	C2	Correct	Correct	Correct
1BP1	NA	NA	A	C1	A	C1	A	C1	A	C1	Correct	Correct	Correct
1BP2	A	C1	A	C1	A	C1	A	C1	A	C1	Correct	Correct	Correct
1BP3	NA	NA	A2B2	C2	A	C1	AB	C1	A	C1	Outlier	Correct	Outlier
1BP4	A	C1	A	C1	A	C1	A	C1	A	C1	Correct	Correct	Correct
1BP5	A	C1	A4	C1	A	C1	A4	C1	A	C1	Outlier	Correct	Outlier
1BP6	A2	C2	A2	C2	A2	C2	A2	C1	A2	C2	Correct	Outlier	Outlier
1BPB	A	C1	A	C1	A	C1	A	C1	A	C1	Correct	Correct	Correct
1BPD	A	C1	A	C1	A	C1	A	C1	A	C1	Correct	Correct	Correct
1BPE	A	C1	A	C1	A	C1	A	C1	A	C1	Correct	Correct	Correct
1BPI	A	C1	A	C1	A	C1	A	C1	A	C1	Correct	Correct	Correct
1BPJ	A2	C2	A2	C2	A2	C2	A2	C1	A2	C2	Correct	Outlier	Outlier
1BPL	NA	NA	AB	C1	AB	C1	AB	C1	AB	C1	Correct	Correct	Correct
1BPO	NA	NA	A6	D3	A	C1	A3	C1	A	C1	Outlier	Correct	Outlier
1BPQ	A	C1	A	C1	A2	C2	A2	C2	A	C1	Outlier	Outlier	Outlier
1BPT	A	C1	A	C1	A	C1	A	C1	A	C1	Correct	Correct	Correct
1BPW	NA	NA	A4	D2	A4	D2	A4	D2	A4	D2	Correct	Correct	Correct
1BQ1	A2	C2	A2	C2	A2	C2	A2	C2	A2	C2	Correct	Correct	Correct
1BQ2	A2	C2	A2	C2	A2	C2	A2	C2	A2	C2	Correct	Correct	Correct
1BQ3	A4	D2	A	C1	A	C1	A4	D2	A	C1	Outlier	Outlier	Outlier
1BQ4	A4	D2	A2	C2	A	C1	A4	D2	Inconclusive	Inconclusive	Inconclusive	Inconclusive	Inconclusive
1BQ5	A3	C3	A3	C3	A3	C3	A3	C3	A3	C3	Correct	Correct	Correct
1BQ6	A2	C2	A2	C2	A2	C2	A2	C2	A2	C2	Correct	Correct	Correct
1BQ7	A	C1	A2	C2	A	C1	A6	C2	A	C1	Outlier	Outlier	Outlier
1BQ8	A	C1	A	C1	A	C1	A	C1	A	C1	Correct	Correct	Correct
1BQ9	A	C1	A	C1	A	C1	A	C1	A	C1	Correct	Correct	Correct
1BQA	A2	C2	A2	C2	A2	C2	A2	C2	A2	C2	Correct	Correct	Correct
1BQB	NA	NA	A	C1	A	C1	A	C1	A	C1	Correct	Correct	Correct
1BQC	A	C1	A	C1	A	C1	A	C1	A	C1	Correct	Correct	Correct
1BQD	A2	C2	A2	C2	A2	C2	A2	C2	A2	C2	Correct	Correct	Correct
1BQE	A	C1	A	C1	A	C1	A	C1	A	C1	Correct	Correct	Correct
1BQG	NA	NA	A2	C2	A2	C2	A4	D2	A2	C2	Outlier	Outlier	Outlier
1BQI	A	C1	A	C1	A	C1	A	C1	A	C1	Correct	Correct	Correct
1BQK	A	C1	A	C1	A	C1	A	C1	A	C1	Correct	Correct	Correct
1BQL	ABC	C1	AB	C2	ABC	C1	ABC	C1	ABC	C1	Correct	Correct	Correct
1BQM	AB	C1	AB	C1	AB	C1	AB	C1	AB	C1	Correct	Correct	Correct
1BQN	AB	C1	AB	C1	AB	C1	AB	C1	AB	C1	Correct	Correct	Correct
1BQO	A	C1	A4	C1	A2	C2	A2	C2	Inconclusive	C1	Inconclusive	Outlier	Inconclusive
1BQP	A2B2	C2	AB	C2	AB	C1	AB	C1	AB	C2	Correct	Outlier	Outlier
1BQQ	NA	NA	AB	C2	AB	C1	AB	C1	AB	C1	Correct	Correct	Correct
1BQR	A	C1	A	C1	A	C1	A	C1	A	C1	Correct	Correct	Correct
1BQS	A	C1	A2	C2	A2	C2	A	C1	A2	C2	Outlier	Outlier	Outlier
1BQU	NA	NA	A	C1	A	C1	A2	C1	A	C1	Outlier	Correct	Outlier
1BQY	A	C1	A	C1	A2	C2	A2	C2	A	C1	Outlier	Outlier	Outlier
1BR1	NA	NA	A4B4	C1	AB	C1	AB	C1	A4B4	C1	Outlier	Correct	Outlier
1BR2	NA	NA	A	C1	A	C1	A	C1	A	C1	Correct	Correct	Correct
1BR4	NA	NA	A4B4	C1	AB	C1	AB	C1	A4B4	C1	Outlier	Correct	Outlier
1BR5	A	C1	A	C1	A	C1	A	C1	A	C1	Correct	Correct	Correct
1BR6	A	C1	A	C1	A	C1	A	C1	A	C1	Correct	Correct	Correct
1BR8	A	C1	A4	C1	A	C1	A	C1	A	C1	Correct	Correct	Correct
1BR9	NA	NA	A	C1	A	C1	A	C1	A	C1	Correct	Correct	Correct
1BRA	A	C1	A	C1	A	C1	A2	C2	A	C1	Outlier	Outlier	Outlier
1BRB	AB	C1	AB	C2	AB	C1	AB	C1	AB	C1	Correct	Correct	Correct
1BRC	AB	C1	AB	C2	AB	C1	AB	C1	AB	C1	Correct	Correct	Correct
1BRD	A3	C3	A	C1	A	C1	A3	C3	A	C1	Outlier	Outlier	Outlier
1BRE	A2	C2	A2	C2	A2	C2	A12	C2	A2	C2	Outlier	Correct	Outlier
1BRF	A	C1	A	C1	A	C1	A	C1	A	C1	Correct	Correct	Correct
1BRG	A	C1	A4	C1	A	C1	A	C1	A	C1	Correct	Correct	Correct
1BRH	A	C1	A4	C1	A	C1	A	C1	A	C1	Correct	Correct	Correct
1BRI	A	C1	A	C1	A	C1	A	C1	A	C1	Correct	Correct	Correct
1BRJ	A	C1	A4	C1	A	C1	A	C1	A	C1	Correct	Correct	Correct
1BRK	A	C1	A	C1	A	C1	A	C1	A	C1	Correct	Correct	Correct
1BRL	AB	C1	AB	C2	AB	C1	AB	C1	AB	C1	Correct	Correct	Correct
1BRM	A2	C2	A2	C2	A2	C2	A2	C2	A2	C2	Correct	Correct	Correct
1BRN	A	C1	A	C1	AB	C1	A	C1	A	C1	Correct	Correct	Correct
1BRO	NA	NA	A3	C3	A	C1	A3	C3	A	C1	Outlier	Outlier	Outlier
1BRP	A	C1	A	C1	A	C1	A	C1	A	C1	Correct	Correct	Correct
1BRQ	A	C1	A	C1	A	C1	A	C1	A	C1	Correct	Correct	Correct
1BRR	A3	C3	A3	C3	A	C1	A3	C3	A3	C3	Correct	Correct	Correct
1BRS	AB	C1	A	C1	AB	C1	AB	C1	AB	C1	Correct	Correct	Correct
1BRT	NA	NA	A3	C3	A	C1	A3	C3	A	C1	Outlier	Outlier	Outlier
1BRU	NA	NA	A	C1	A	C1	A	C1	A	C1	Correct	Correct	Correct
1BRW	NA	NA	A2	C2	A2	C2	A2	C2	A2	C2	Correct	Correct	Correct
1BRX	A3	C3	A3	C3	A	C1	A3	C3	A3	C3	Correct	Correct	Correct
1BRY	A	C1	A	C1	A	C1	A	C1	A	C1	Correct	Correct	Correct
1BS0	A	C1	A2	C2	A2	C2	A	C1	A2	C2	Outlier	Outlier	Outlier
1BS1	A2	C2	A2	C2	A2	C2	A	C1	A2	C2	Outlier	Outlier	Outlier
1BS2	A	C1	A2	C2	A	C1	A	C1	A	C1	Correct	Correct	Correct
1BS3	A4	D2	A4	D2	A4	D2	A4	D2	A4	D2	Correct	Correct	Correct
1BS4	A	C1	A2	C2	A	C1	A	C1	A	C1	Correct	Correct	Correct
1BS5	A	C1	A2	C2	A	C1	A	C1	A	C1	Correct	Correct	Correct
1BS7	A	C1	A2	C2	A	C1	A	C1	A	C1	Correct	Correct	Correct
1BS9	A	C1	A	C1	A	C1	A	C1	A	C1	Correct	Correct	Correct
1BSA	A	C1	A	C1	A	C1	A	C1	A	C1	Correct	Correct	Correct
1BSB	A	C1	A	C1	A	C1	A	C1	A	C1	Correct	Correct	Correct
1BSC	A	C1	A	C1	A	C1	A	C1	A	C1	Correct	Correct	Correct
1BSD	A	C1	A	C1	A	C1	A	C1	A	C1	Correct	Correct	Correct
1BSE	A	C1	A	C1	A	C1	A	C1	A	C1	Correct	Correct	Correct
1BSF	A2	C2	A2	C2	A2	C2	A2	C2	A2	C2	Correct	Correct	Correct
1BSG	NA	NA	A	C1	A	C1	A	C1	A	C1	Correct	Correct	Correct
1BSI	A	C1	A	C1	A	C1	A	C1	A	C1	Correct	Correct	Correct
1BSJ	A	C1	A2	C2	A	C1	A	C1	A	C1	Correct	Correct	Correct
1BSK	A	C1	A2	C2	A	C1	A	C1	A	C1	Correct	Correct	Correct
1BSL	NA	NA	A2	C2	A2	C2	A2	C2	A2	C2	Correct	Correct	Correct
1BSM	A4	D2	A4	D2	A4	D2	A4	D2	A4	D2	Correct	Correct	Correct
1BSO	A2	C2	A	C1	A	C1	A2	C2	A	C1	Outlier	Outlier	Outlier
1BSP	A2	C2	A2	C2	A2	C2	A2	C2	A2	C2	Correct	Correct	Correct
1BSQ	A2	C2	A	C1	A	C1	A	C1	A	C1	Correct	Correct	Correct
1BSR	A	C1	A4	D2	A2	C2	A2	C2	Inconclusive	Inconclusive	Inconclusive	Inconclusive	Inconclusive
1BSS	A2	C2	A2	C2	A2	C2	A2	C2	A2	C2	Correct	Correct	Correct
1BSU	A2	C2	A2	C2	A	C1	A2	C2	A2	C2	Correct	Correct	Correct
1BSV	A2	C2	A2	C2	A2	C2	A2	C2	A2	C2	Correct	Correct	Correct
1BSW	NA	NA	A	C1	A	C1	A	C1	A	C1	Correct	Correct	Correct
1BSX	A	C1	A4	C1	A	C1	A2	C1	A	C1	Outlier	Correct	Outlier
1BSY	A2	C2	A	C1	A	C1	A2	C2	A	C1	Outlier	Outlier	Outlier
1BSZ	A	C1	A2	C2	A	C1	A	C1	A	C1	Correct	Correct	Correct
1BT0	A	C1	A	C1	A	C1	A	C1	A	C1	Correct	Correct	Correct
1BT1	A	C1	A	C1	A	C1	A	C1	A	C1	Correct	Correct	Correct
1BT2	A	C1	A	C1	A	C1	A	C1	A	C1	Correct	Correct	Correct
1BT3	A	C1	A	C1	A	C1	A	C1	A	C1	Correct	Correct	Correct
1BT4	A2	C2	A2	C2	A2	C2	A2	C2	A2	C2	Correct	Correct	Correct
1BT5	A	C1	A	C1	A	C1	A	C1	A	C1	Correct	Correct	Correct
1BT6	NA	NA	A4	D2	A	C1	A2	C2	A	C1	Outlier	Outlier	Outlier
1BT8	A4	D2	A4	D2	A4	D2	A4	D2	A4	D2	Correct	Correct	Correct
1BT9	A3	C3	A3	C3	A3	C3	A3	C3	A3	C3	Correct	Correct	Correct
1BTC	A	C1	A	C1	A	C1	A	C1	A	C1	Correct	Correct	Correct
1BTE	NA	NA	A	C1	A	C1	A2	C1	A	C1	Outlier	Correct	Outlier
1BTG	A2	C2	A12	C2	A	C1	A3	C1	Inconclusive	C2	Inconclusive	Outlier	Inconclusive
1BTH	NA	NA	A	C1	ABC	C1	ABC	C1	A	C1	Outlier	Correct	Outlier
1BTI	A	C1	A	C1	A	C1	A	C1	A	C1	Correct	Correct	Correct
1BTJ	A	C1	A	C1	A2	C2	A2	C1	A	C1	Outlier	Correct	Outlier
1BTK	NA	NA	A2	C2	A2	C2	A2	C2	A2	C2	Correct	Correct	Correct
1BTL	A	C1	A	C1	A	C1	A	C1	A	C1	Correct	Correct	Correct
1BTM	NA	NA	A2	C2	A2	C2	A2	C2	A2	C2	Correct	Correct	Correct
1BTN	NA	NA	A2	C2	A	C1	A2	C2	A	C1	Outlier	Outlier	Outlier
1BTO	A2	C2	A2	C2	A2	C2	A2	C2	A2	C2	Correct	Correct	Correct
1BTP	A	C1	A	C1	A	C1	A	C1	A	C1	Correct	Correct	Correct
1BTU	A	C1	A	C1	A	C1	A	C1	A	C1	Correct	Correct	Correct
1BTW	A	C1	A	C1	A	C1	A	C1	A	C1	Correct	Correct	Correct
1BTX	A	C1	A	C1	A	C1	A	C1	A	C1	Correct	Correct	Correct
1BTY	A	C1	A	C1	A	C1	A	C1	A	C1	Correct	Correct	Correct
1BTZ	A	C1	A	C1	A	C1	A	C1	A	C1	Correct	Correct	Correct
1BU1	NA	NA	A	C1	A	C1	A6	C1	A	C1	Outlier	Correct	Outlier
1BU2	NA	NA	A	C1	A	C1	A	C1	A	C1	Correct	Correct	Correct
1BU3	A	C1	A2	C2	A	C1	A2	C2	A	C1	Outlier	Outlier	Outlier
1BU4	A	C1	A	C1	A	C1	A	C1	A	C1	Correct	Correct	Correct
1BU5	A	C1	A	C1	A	C1	A2	C1	A	C1	Outlier	Correct	Outlier
1BU6	A2	C2	A4	D2	A2	C2	A4	D2	A2	C2	Outlier	Outlier	Outlier
1BU7	A	C1	A	C1	A	C1	A	C1	A	C1	Correct	Correct	Correct
1BU8	A	C1	A	C1	A	C1	A	C1	A	C1	Correct	Correct	Correct
1BUA	A2	C2	A2	C2	A2	C2	A2	C2	A2	C2	Correct	Correct	Correct
1BUC	NA	NA	A4	D2	A4	D2	A4	D2	A4	D2	Correct	Correct	Correct
1BUD	NA	NA	A	C1	A	C1	A	C1	A	C1	Correct	Correct	Correct
1BUE	A	C1	A	C1	A	C1	A	C1	A	C1	Correct	Correct	Correct
1BUG	A	C1	A	C1	A	C1	A	C1	A	C1	Correct	Correct	Correct
1BUH	NA	NA	AB	C1	AB	C1	AB	C1	AB	C1	Correct	Correct	Correct
1BUI	NA	NA	AB	C1	A	C1	A2B	C1	A	C1	Outlier	Correct	Outlier
1BUL	A	C1	A	C1	A	C1	A	C1	A	C1	Correct	Correct	Correct
1BUN	NA	NA	AB	C2	A	C1	AB	C1	A	C1	Outlier	Correct	Outlier
1BUO	NA	NA	A2	C2	A2	C2	A2	C2	A2	C2	Correct	Correct	Correct
1BUP	A	C1	A	C1	A	C1	A	C1	A	C1	Correct	Correct	Correct
1BUU	NA	NA	A3	C3	A	C1	A3	C3	A	C1	Outlier	Outlier	Outlier
1BUV	NA	NA	AB	C2	AB	C1	AB	C1	AB	C1	Correct	Correct	Correct
1BUW	A2B2	C2	A2B2	D2	AB	C1	A2B2	C2	A2B2	Inconclusive	Correct	Inconclusive	Inconclusive
1BUX	A6	D3	A6	D3	A2	C2	A6	D3	A6	D3	Correct	Correct	Correct
1BV1	A	C1	A	C1	A	C1	A2	C2	A	C1	Outlier	Outlier	Outlier
1BV3	A	C1	A	C1	A	C1	A	C1	A	C1	Correct	Correct	Correct
1BV4	A2	C2	A2	C2	A	C1	A4	C2	A2	C2	Outlier	Correct	Outlier
1BV7	A2	C2	A2	C2	A2	C2	A2	C2	A2	C2	Correct	Correct	Correct
1BV9	A2	C2	A2	C2	A2	C2	A2	C2	A2	C2	Correct	Correct	Correct
1BVA	A	C1	A	C1	A	C1	A	C1	A	C1	Correct	Correct	Correct
1BVB	A	C1	A	C1	A	C1	A	C1	A	C1	Correct	Correct	Correct
1BVC	A	C1	A	C1	A	C1	A	C1	A	C1	Correct	Correct	Correct
1BVD	A	C1	A	C1	A	C1	A	C1	A	C1	Correct	Correct	Correct
1BVK	ABC	C1	AB	C2	AB	C1	ABC	C1	AB	C1	Outlier	Correct	Outlier
1BVL	AB	C1	AB	C2	AB	C1	AB	C1	AB	C1	Correct	Correct	Correct
1BVN	NA	NA	AB	C1	AB	C1	AB	C1	AB	C1	Correct	Correct	Correct
1BVQ	A4	D2	A4	D2	A2	C2	A4	D2	A4	D2	Correct	Correct	Correct
1BVR	A4	D2	A4	D2	A4	D2	A4	D2	A4	D2	Correct	Correct	Correct
1BVS	A8	D4	A4	C4	A4	C4	A8	D4	A4	C4	Outlier	Outlier	Outlier
1BVT	A	C1	A	C1	A	C1	A	C1	A	C1	Correct	Correct	Correct
1BVU	A6	D3	A	C1	A	C1	A6	D3	A	C1	Outlier	Outlier	Outlier
1BVV	A	C1	A	C1	A	C1	A	C1	A	C1	Correct	Correct	Correct
1BVW	A	C1	A	C1	A	C1	A	C1	A	C1	Correct	Correct	Correct
1BVX	A	C1	A	C1	A	C1	A	C1	A	C1	Correct	Correct	Correct
1BVY	NA	NA	A	C1	A	C1	A2B	C1	A	C1	Outlier	Correct	Outlier
1BVZ	NA	NA	A2	C2	A2	C2	A	C1	A2	C2	Outlier	Outlier	Outlier
1BW0	NA	NA	A2	C2	A2	C2	A2	C2	A2	C2	Correct	Correct	Correct
1BW8	A	C1	A	C1	A	C1	A	C1	A	C1	Correct	Correct	Correct
1BW9	A2	C1	A4	C1	AB	C1	A2	C1	Inconclusive	C1	Inconclusive	Correct	Inconclusive
1BWA	A2	C2	A2	C2	A2	C2	A2	C2	A2	C2	Correct	Correct	Correct
1BWB	A2	C2	A2	C2	A2	C2	A2	C2	A2	C2	Correct	Correct	Correct
1BWC	A2	C2	A2	C2	A2	C2	A2	C2	A2	C2	Correct	Correct	Correct
1BWD	NA	NA	A4	C1	A2	C2	A2	C1	A2	C1	Correct	Correct	Correct
1BWF	A2	C2	A2	C2	A2	C2	A2	C2	A2	C2	Correct	Correct	Correct
1BWH	A	C1	A	C1	A	C1	A	C1	A	C1	Correct	Correct	Correct
1BWI	A	C1	A	C1	A	C1	A	C1	A	C1	Correct	Correct	Correct
1BWJ	A	C1	A	C1	A	C1	A	C1	A	C1	Correct	Correct	Correct
1BWK	A2	C2	A2	C2	A2	C2	A	C1	A2	C2	Outlier	Outlier	Outlier
1BWL	A2	C2	A	C1	A2	C2	A	C1	A2	C2	Outlier	Outlier	Outlier
1BWO	A	C1	A	C1	A	C1	A2	C1	A	C1	Outlier	Correct	Outlier
1BWP	A2	C2	A2	C2	A2	C2	A2	C2	A2	C2	Correct	Correct	Correct
1BWQ	A2	C2	A2	C2	A2	C2	A2	C2	A2	C2	Correct	Correct	Correct
1BWR	A2	C2	A2	C2	A2	C2	A2	C2	A2	C2	Correct	Correct	Correct
1BWS	A2	C2	A2	C2	A2	C2	A2	C1	A2	C2	Correct	Outlier	Outlier
1BWV	A8B8	D4	A8B8	D4	A2B2	C2	A8B8	D4	A8B8	D4	Correct	Correct	Correct
1BWW	A2	C2	A2	C2	A	C1	A2	C2	A2	C2	Correct	Correct	Correct
1BWZ	A	C1	A2	C2	A2	C2	A	C1	A2	C2	Outlier	Outlier	Outlier
1BX0	A	C1	A	C1	A	C1	A	C1	A	C1	Correct	Correct	Correct
1BX1	A	C1	A	C1	A	C1	A	C1	A	C1	Correct	Correct	Correct
1BX3	A2	C2	A2	C2	A2	C2	A2	C2	A2	C2	Correct	Correct	Correct
1BX6	A	C1	A	C1	A	C1	A	C1	A	C1	Correct	Correct	Correct
1BX7	NA	NA	A2	C2	A2	C2	A	C1	A2	C2	Outlier	Outlier	Outlier
1BX8	NA	NA	A2	C2	A2	C2	A	C1	A2	C2	Outlier	Outlier	Outlier
1BX9	NA	NA	A2	C2	A	C1	A2	C2	A	C1	Outlier	Outlier	Outlier
1BXA	A	C1	A	C1	A	C1	A	C1	A	C1	Correct	Correct	Correct
1BXB	NA	NA	A4	D2	A4	D2	A4	D2	A4	D2	Correct	Correct	Correct
1BXC	NA	NA	A4	D2	A4	D2	A4	D2	A4	D2	Correct	Correct	Correct
1BXE	NA	NA	A	C1	A	C1	A	C1	A	C1	Correct	Correct	Correct
1BXG	A2	C1	A2	C2	AB	C1	A2	C2	A2	C1	Correct	Outlier	Outlier
1BXH	A4	D2	A4	D2	A	C1	A4	D2	A4	D2	Correct	Correct	Correct
1BXI	AB	C1	AB	C2	A	C1	AB	C1	AB	C1	Correct	Correct	Correct
1BXK	A2	C2	A2	C2	A2	C2	A2	C2	A2	C2	Correct	Correct	Correct
1BXM	A2	C2	A	C1	A	C1	A2	C2	A	C1	Outlier	Outlier	Outlier
1BXN	NA	NA	A8B8	D4	A2B2	C2	A8B8	D4	A2B2	C2	Outlier	Outlier	Outlier
1BXO	A	C1	A	C1	A	C1	A	C1	A	C1	Correct	Correct	Correct
1BXQ	A	C1	A	C1	A	C1	A	C1	A	C1	Correct	Correct	Correct
1BXS	A4	D2	A4	D2	A4	D2	A4	D2	A4	D2	Correct	Correct	Correct
1BXT	NA	NA	A	C1	A	C1	A2	C1	A	C1	Outlier	Correct	Outlier
1BXU	NA	NA	A	C1	A	C1	A	C1	A	C1	Correct	Correct	Correct
1BXV	NA	NA	A	C1	A	C1	A	C1	A	C1	Correct	Correct	Correct
1BXX	A	C1	A	C1	A	C1	A	C1	A	C1	Correct	Correct	Correct
1BXY	NA	NA	A	C1	A2	C2	A2	C1	A	C1	Outlier	Correct	Outlier
1BXZ	A4	D2	A4	D2	A4	D2	A4	D2	A4	D2	Correct	Correct	Correct
1BY2	NA	NA	A	C1	A	C1	A	C1	A	C1	Correct	Correct	Correct
1BY3	A	C1	A	C1	A	C1	A	C1	A	C1	Correct	Correct	Correct
1BY5	A	C1	A	C1	A	C1	A	C1	A	C1	Correct	Correct	Correct
1BY7	A	C1	A2	C2	A	C1	A	C1	A	C1	Correct	Correct	Correct
1BY8	NA	NA	A2	C2	A	C1	A	C1	A	C1	Correct	Correct	Correct
1BY9	A2	C2	A2	C2	A2	C2	A2	C2	A2	C2	Correct	Correct	Correct
1BYA	A	C1	A	C1	A	C1	A	C1	A	C1	Correct	Correct	Correct
1BYB	A	C1	A	C1	A	C1	A	C1	A	C1	Correct	Correct	Correct
1BYC	A	C1	A	C1	A	C1	A	C1	A	C1	Correct	Correct	Correct
1BYD	A	C1	A	C1	A	C1	A	C1	A	C1	Correct	Correct	Correct
1BYG	NA	NA	A	C1	A	C1	A	C1	A	C1	Correct	Correct	Correct
1BYH	A	C1	A	C1	A	C1	A	C1	A	C1	Correct	Correct	Correct
1BYI	A2	C2	A2	C2	A2	C2	A2	C2	A2	C2	Correct	Correct	Correct
1BYL	A2	C2	A2	C2	A2	C2	A2	C2	A2	C2	Correct	Correct	Correct
1BYO	A	C1	A	C1	A	C1	A	C1	A	C1	Correct	Correct	Correct
1BYP	A	C1	A	C1	A	C1	A	C1	A	C1	Correct	Correct	Correct
1BYQ	A	C1	A	C1	A	C1	A	C1	A	C1	Correct	Correct	Correct
1BYR	NA	NA	A2	C2	A2	C2	A2	C2	A2	C2	Correct	Correct	Correct
1BYS	NA	NA	A2	C2	A2	C2	A2	C2	A2	C2	Correct	Correct	Correct
1BYU	A	C1	A4	C2	A	C1	A2	C2	A	C1	Outlier	Outlier	Outlier
1BYW	NA	NA	A	C1	A	C1	A	C1	A	C1	Correct	Correct	Correct
1BZ0	A2B2	C2	A2B2	D2	A2B2	C2	A2B2	C2	A2B2	C2	Correct	Correct	Correct
1BZ1	A2B2	C2	A2B2	D2	A2B2	C2	A2B2	C2	A2B2	C2	Correct	Correct	Correct
1BZ4	A	C1	A	C1	A	C1	A	C1	A	C1	Correct	Correct	Correct
1BZ5	A	C1	A10	D5	A2	C2	A10	D5	Inconclusive	Inconclusive	Inconclusive	Inconclusive	Inconclusive
1BZ6	A	C1	A	C1	A	C1	A	C1	A	C1	Correct	Correct	Correct
1BZ7	AB	C1	AB	C2	AB	C1	AB	C1	AB	C1	Correct	Correct	Correct
1BZ8	A4	D2	A4	D2	A2	C2	A4	D2	A4	D2	Correct	Correct	Correct
1BZ9	AB	C1	A2B2	C2	AB	C1	AB	C1	AB	C1	Correct	Correct	Correct
1BZA	A	C1	A	C1	A	C1	A	C1	A	C1	Correct	Correct	Correct
1BZC	A	C1	A	C1	A	C1	A	C1	A	C1	Correct	Correct	Correct
1BZD	A4	D2	A4	D2	A2	C2	A4	D2	A4	D2	Correct	Correct	Correct
1BZE	A4	D2	A4	D2	A2	C2	A4	D2	A4	D2	Correct	Correct	Correct
1BZH	A	C1	A	C1	AB	C1	A	C1	A	C1	Correct	Correct	Correct
1BZJ	A	C1	A	C1	A	C1	A	C1	A	C1	Correct	Correct	Correct
1BZL	A2	C2	A2	C2	A2	C2	A2	C2	A2	C2	Correct	Correct	Correct
1BZM	A	C1	A	C1	A	C1	A	C1	A	C1	Correct	Correct	Correct
1BZO	A2	C2	A2	C2	A	C1	A2	C2	A2	C2	Correct	Correct	Correct
1BZP	A	C1	A	C1	A	C1	A	C1	A	C1	Correct	Correct	Correct
1BZQ	AB	C1	AB	C1	A2	C2	AB	C1	AB	C1	Correct	Correct	Correct
1BZR	A	C1	A	C1	A	C1	A	C1	A	C1	Correct	Correct	Correct
1BZS	A	C1	A	C1	A	C1	A	C1	A	C1	Correct	Correct	Correct
1BZW	A4	C2	A8	C2	A2	C2	A4	C2	Inconclusive	C2	Inconclusive	Correct	Inconclusive
1BZX	NA	NA	AB	C1	AB	C1	AB	C1	AB	C1	Correct	Correct	Correct
1BZY	A4	D2	A4	D2	A4	D2	A4	D2	A4	D2	Correct	Correct	Correct
1BZZ	A2B2	C2	A2B2	D2	A2B2	C2	A2B2	C2	A2B2	C2	Correct	Correct	Correct
1C02	A	C1	A2	C2	A2	C2	A2	C2	A2	C2	Correct	Correct	Correct
1C03	A	C1	A2	C2	A2	C2	A	C1	A2	C2	Outlier	Outlier	Outlier
1C08	ABC	C1	AB	C2	ABC	C1	ABC	C1	ABC	C1	Correct	Correct	Correct
1C09	A	C1	A	C1	A	C1	A3	H	A	C1	Outlier	Outlier	Outlier
1C0B	A	C1	A	C1	A	C1	A	C1	A	C1	Correct	Correct	Correct
1C0C	A	C1	A	C1	A	C1	A	C1	A	C1	Correct	Correct	Correct
1C0E	A	C1	A	C1	A	C1	A	C1	A	C1	Correct	Correct	Correct
1C0F	AB	C1	AB	C1	AB	C1	AB	C1	AB	C1	Correct	Correct	Correct
1C0G	AB	C1	AB	C1	AB	C1	AB	C1	AB	C1	Correct	Correct	Correct
1C0I	A2	C2	A2	C2	A2	C2	A2	C2	A2	C2	Correct	Correct	Correct
1C0K	A2	C2	A2	C2	A2	C2	A2	C2	A2	C2	Correct	Correct	Correct
1C0L	A2	C2	A2	C2	A2	C2	A2	C2	A2	C2	Correct	Correct	Correct
1C0M	A2	C1	A2	C1	A2	C2	A2	C1	A2	C1	Correct	Correct	Correct
1C0N	A2	C2	A2	C2	A2	C2	A2	C2	A2	C2	Correct	Correct	Correct
1C0P	A2	C2	A2	C2	A2	C2	A2	C2	A2	C2	Correct	Correct	Correct
1C0T	AB	C1	AB	C1	AB	C1	AB	C1	AB	C1	Correct	Correct	Correct
1C0U	AB	C1	AB	C1	AB	C1	AB	C1	AB	C1	Correct	Correct	Correct
1C10	A	C1	A2	C2	A	C1	A	C1	A	C1	Correct	Correct	Correct
1C12	AB	C1	AB	C2	AB	C1	AB	C1	AB	C1	Correct	Correct	Correct
1C14	A4	D2	A4	D2	A4	D2	A4	D2	A4	D2	Correct	Correct	Correct
1C16	NA	NA	A8B8	C1	AB	C1	AB	C1	A8B8	C1	Outlier	Correct	Outlier
1C1A	A2	C1	A2	C1	A2	C2	A2	C1	A2	C1	Correct	Correct	Correct
1C1B	AB	C1	AB	C1	AB	C1	AB	C1	AB	C1	Correct	Correct	Correct
1C1C	AB	C1	AB	C1	AB	C1	AB	C1	AB	C1	Correct	Correct	Correct
1C1D	A2	C1	A4	C1	AB	C1	A2	C1	Inconclusive	C1	Inconclusive	Correct	Inconclusive
1C1E	AB	C1	AB	C2	AB	C1	AB	C1	AB	C1	Correct	Correct	Correct
1C1F	A2	C2	A2	C2	A2	C2	A2	C2	A2	C2	Correct	Correct	Correct
1C1G	NA	NA	A2	C1	A2	C2	A2	C1	A2	C1	Correct	Correct	Correct
1C1H	A	C1	A	C1	A	C1	A	C1	A	C1	Correct	Correct	Correct
1C1J	NA	NA	A2	C2	A	C1	A2	C2	A	C1	Outlier	Outlier	Outlier
1C1K	NA	NA	A	C1	A	C1	A	C1	A	C1	Correct	Correct	Correct
1C1L	A2	C2	A2	C2	A2	C2	A2	C2	A2	C2	Correct	Correct	Correct
1C1M	A	C1	A	C1	A	C1	A	C1	A	C1	Correct	Correct	Correct
1C1N	A	C1	A	C1	A	C1	A	C1	A	C1	Correct	Correct	Correct
1C1O	A	C1	A	C1	A	C1	A	C1	A	C1	Correct	Correct	Correct
1C1P	A	C1	A	C1	A	C1	A	C1	A	C1	Correct	Correct	Correct
1C1Q	A	C1	A	C1	A	C1	A	C1	A	C1	Correct	Correct	Correct
1C1R	A	C1	A2	C2	A	C1	A	C1	A	C1	Correct	Correct	Correct
1C1S	A	C1	A	C1	A	C1	A	C1	A	C1	Correct	Correct	Correct
1C1T	A	C1	A	C1	A	C1	A	C1	A	C1	Correct	Correct	Correct
1C1U	AB	C1	AB	C2	AB	C1	AB	C1	AB	C1	Correct	Correct	Correct
1C1V	AB	C1	AB	C2	AB	C1	AB	C1	AB	C1	Correct	Correct	Correct
1C1W	AB	C1	AB	C2	AB	C1	AB	C1	AB	C1	Correct	Correct	Correct
1C1X	A2	C1	A4	C1	AB	C1	A2	C1	Inconclusive	C1	Inconclusive	Correct	Inconclusive
1C1Y	AB	C1	A	C1	A	C1	AB	C1	A	C1	Outlier	Correct	Outlier
1C1Z	NA	NA	A2	C2	A	C1	A	C1	A	C1	Correct	Correct	Correct
1C21	A	C1	A	C1	A	C1	A	C1	A	C1	Correct	Correct	Correct
1C22	A	C1	A	C1	A	C1	A	C1	A	C1	Correct	Correct	Correct
1C23	A	C1	A	C1	A	C1	A	C1	A	C1	Correct	Correct	Correct
1C24	A	C1	A	C1	A	C1	A	C1	A	C1	Correct	Correct	Correct
1C25	NA	NA	A	C1	A	C1	A	C1	A	C1	Correct	Correct	Correct
1C26	A4	D2	A4	D2	A	C1	A4	D2	A4	D2	Correct	Correct	Correct
1C27	A	C1	A	C1	A	C1	A	C1	A	C1	Correct	Correct	Correct
1C28	NA	NA	A3	C3	A3	C3	A3	C3	A3	C3	Correct	Correct	Correct
1C29	A2B2	C2	A2B2	C2	A2B2	C2	A2B2	C2	A2B2	C2	Correct	Correct	Correct
1C2A	NA	NA	A	C1	A	C1	A	C1	A	C1	Correct	Correct	Correct
1C2D	A	C1	A	C1	A	C1	A	C1	A	C1	Correct	Correct	Correct
1C2E	A	C1	A	C1	A	C1	A	C1	A	C1	Correct	Correct	Correct
1C2F	A	C1	A	C1	A	C1	A	C1	A	C1	Correct	Correct	Correct
1C2G	A	C1	A	C1	A	C1	A	C1	A	C1	Correct	Correct	Correct
1C2H	A	C1	A	C1	A	C1	A	C1	A	C1	Correct	Correct	Correct
1C2I	A	C1	A	C1	A	C1	A	C1	A	C1	Correct	Correct	Correct
1C2J	A	C1	A	C1	A	C1	A	C1	A	C1	Correct	Correct	Correct
1C2K	A	C1	A	C1	A	C1	A	C1	A	C1	Correct	Correct	Correct
1C2L	A	C1	A	C1	A	C1	A	C1	A	C1	Correct	Correct	Correct
1C2M	A	C1	A2	C2	A	C1	A	C1	A	C1	Correct	Correct	Correct
1C2O	A2	C2	A2	C2	A2	C2	A4	C2	A2	C2	Outlier	Correct	Outlier
1C2R	NA	NA	A	C1	A	C1	A	C1	A	C1	Correct	Correct	Correct
1C2T	A2	C2	A	C1	A	C1	A2	C2	A	C1	Outlier	Outlier	Outlier
1C39	A2	C2	A2	C2	A2	C2	A2	C2	A2	C2	Correct	Correct	Correct
1C3A	NA	NA	AB	C2	AB	C1	A4B4	C4	AB	C1	Outlier	Outlier	Outlier
1C3B	A	C1	A2	C2	A	C1	A2	C2	A	C1	Outlier	Outlier	Outlier
1C3C	NA	NA	A4	D2	A4	D2	A4	D2	A4	D2	Correct	Correct	Correct
1C3D	A2	C2	A	C1	A	C1	A	C1	A	C1	Correct	Correct	Correct
1C3E	A2	C2	A	C1	A	C1	A2	C2	A	C1	Outlier	Outlier	Outlier
1C3F	A	C1	A	C1	A	C1	A	C1	A	C1	Correct	Correct	Correct
1C3G	NA	NA	A2	C2	A2	C2	A2	C1	A2	C2	Correct	Outlier	Outlier
1C3H	NA	NA	A3	C3	A3	C3	A3	C3	A3	C3	Correct	Correct	Correct
1C3I	A	C1	A4	C1	A2	C2	A2	C2	Inconclusive	C1	Inconclusive	Outlier	Inconclusive
1C3J	A	C1	A	C1	A	C1	A	C1	A	C1	Correct	Correct	Correct
1C3K	A4	C2	A8	D4	A8	D4	A4	C2	A8	D4	Outlier	Outlier	Outlier
1C3L	A	C1	A	C1	A	C1	A	C1	A	C1	Correct	Correct	Correct
1C3M	A4	C2	A8	D4	A8	D4	A4	C2	A8	D4	Outlier	Outlier	Outlier
1C3N	A4	C2	A8	D4	A2	C2	A4	C2	Inconclusive	C2	Inconclusive	Correct	Inconclusive
1C3P	A	C1	A	C1	A	C1	A	C1	A	C1	Correct	Correct	Correct
1C3Q	A3	C3	A3	C3	A3	C3	A3	C3	A3	C3	Correct	Correct	Correct
1C3R	A	C1	A	C1	A	C1	A2	C2	A	C1	Outlier	Outlier	Outlier
1C3S	A	C1	A	C1	A	C1	A	C1	A	C1	Correct	Correct	Correct
1C3U	NA	NA	A4	D2	A4	D2	A4	D2	A4	D2	Correct	Correct	Correct
1C3V	A4	D2	A4	D2	A4	D2	A4	D2	A4	D2	Correct	Correct	Correct
1C3X	NA	NA	A3	C3	A3	C3	A3	C3	A3	C3	Correct	Correct	Correct
1C40	A2B2	C2	A2B2	D2	AB	C1	AB	C1	A2B2	Inconclusive	Outlier	Inconclusive	Inconclusive
1C41	NA	NA	A20	C1	A5	C5	A5	C5	A20	C1	Outlier	Outlier	Outlier
1C43	A	C1	A	C1	A	C1	A	C1	A	C1	Correct	Correct	Correct
1C44	NA	NA	A	C1	A	C1	A	C1	A	C1	Correct	Correct	Correct
1C45	A	C1	A	C1	A	C1	A	C1	A	C1	Correct	Correct	Correct
1C46	A	C1	A	C1	A	C1	A	C1	A	C1	Correct	Correct	Correct
1C47	A	C1	A	C1	A	C1	A2	C2	A	C1	Outlier	Outlier	Outlier
1C48	A5	C5	A5	C5	A	C1	A5	C5	A5	C5	Correct	Correct	Correct
1C4A	A	C1	A	C1	A	C1	A	C1	A	C1	Correct	Correct	Correct
1C4C	A	C1	A	C1	A	C1	A	C1	A	C1	Correct	Correct	Correct
1C4F	A	C1	A	C1	A	C1	A	C1	A	C1	Correct	Correct	Correct
1C4G	A	C1	A	C1	A	C1	A2	C2	A	C1	Outlier	Outlier	Outlier
1C4K	NA	NA	A2	C2	A2	C2	A2	C1	A2	C2	Correct	Outlier	Outlier
1C4O	NA	NA	A	C1	A	C1	A	C1	A	C1	Correct	Correct	Correct
1C4P	NA	NA	A4	C2	A	C1	A4	C2	A	C1	Outlier	Outlier	Outlier
1C4Q	A5	C5	A5	C5	A	C1	A5	C5	A5	C5	Correct	Correct	Correct
1C4R	A	C1	A	C1	A	C1	A	C1	A	C1	Correct	Correct	Correct
1C4T	A24	O	A3	C3	A	C1	A3	C3	Inconclusive	Inconclusive	Inconclusive	Inconclusive	Inconclusive
1C4W	A	C1	A	C1	A	C1	A	C1	A	C1	Correct	Correct	Correct
1C4X	NA	NA	A	C1	A2	C2	A8	D4	A	C1	Outlier	Outlier	Outlier
1C4Z	NA	NA	A4	C1	A	C1	A3B	C1	A	C1	Outlier	Correct	Outlier
1C50	A2	C2	A	C1	A2	C2	A2	C2	A2	C2	Correct	Correct	Correct
1C52	A	C1	A	C1	A	C1	A	C1	A	C1	Correct	Correct	Correct
1C57	A4	D2	A4	D2	A2	C2	A4	D2	A4	D2	Correct	Correct	Correct
1C5B	AB	C1	AB	C2	AB	C1	AB	C1	AB	C1	Correct	Correct	Correct
1C5C	AB	C1	AB	C2	AB	C1	AB	C1	AB	C1	Correct	Correct	Correct
1C5D	AB	C1	AB	C2	AB	C1	A2B2	C1	AB	C1	Outlier	Correct	Outlier
1C5E	NA	NA	A3	C3	A	C1	A3	C3	A	C1	Outlier	Outlier	Outlier
1C5F	A	C1	A	C1	AB	C1	A	C1	A	C1	Correct	Correct	Correct
1C5G	A	C1	A	C1	A	C1	A	C1	A	C1	Correct	Correct	Correct
1C5H	A	C1	A	C1	A	C1	A	C1	A	C1	Correct	Correct	Correct
1C5I	A	C1	A	C1	A	C1	A	C1	A	C1	Correct	Correct	Correct
1C5K	A	C1	A	C1	A	C1	A	C1	A	C1	Correct	Correct	Correct
1C5L	AB	C1	AB	C2	AB	C1	AB	C1	AB	C1	Correct	Correct	Correct
1C5M	AB	C1	AB	C2	AB	C1	AB	C1	AB	C1	Correct	Correct	Correct
1C5N	AB	C1	AB	C2	AB	C1	AB	C1	AB	C1	Correct	Correct	Correct
1C5O	AB	C1	AB	C2	AB	C1	AB	C1	AB	C1	Correct	Correct	Correct
1C5P	A	C1	A	C1	A	C1	A	C1	A	C1	Correct	Correct	Correct
1C5Q	A	C1	A	C1	A	C1	A	C1	A	C1	Correct	Correct	Correct
1C5R	A	C1	A	C1	A	C1	A	C1	A	C1	Correct	Correct	Correct
1C5S	A	C1	A2	C2	A	C1	A	C1	A	C1	Correct	Correct	Correct
1C5T	A	C1	A	C1	A	C1	A	C1	A	C1	Correct	Correct	Correct
1C5U	A	C1	A	C1	A	C1	A	C1	A	C1	Correct	Correct	Correct
1C5V	A	C1	A	C1	A	C1	A	C1	A	C1	Correct	Correct	Correct
1C5W	A	C1	A	C1	A	C1	A	C1	A	C1	Correct	Correct	Correct
1C5X	A	C1	A	C1	A	C1	A	C1	A	C1	Correct	Correct	Correct
1C5Y	A	C1	A	C1	A	C1	A	C1	A	C1	Correct	Correct	Correct
1C5Z	A	C1	A	C1	AB	C1	A	C1	A	C1	Correct	Correct	Correct
1C60	A	C1	A	C1	A	C1	A	C1	A	C1	Correct	Correct	Correct
1C61	A	C1	A	C1	A	C1	A	C1	A	C1	Correct	Correct	Correct
1C62	A	C1	A	C1	A	C1	A	C1	A	C1	Correct	Correct	Correct
1C63	A	C1	A	C1	A	C1	A	C1	A	C1	Correct	Correct	Correct
1C64	A	C1	A	C1	A	C1	A	C1	A	C1	Correct	Correct	Correct
1C65	A	C1	A	C1	A	C1	A	C1	A	C1	Correct	Correct	Correct
1C66	A	C1	A	C1	A	C1	A	C1	A	C1	Correct	Correct	Correct
1C67	A	C1	A	C1	A	C1	A	C1	A	C1	Correct	Correct	Correct
1C68	A	C1	A	C1	A	C1	A	C1	A	C1	Correct	Correct	Correct
1C69	A	C1	A	C1	A	C1	A	C1	A	C1	Correct	Correct	Correct
1C6A	A	C1	A	C1	A	C1	A	C1	A	C1	Correct	Correct	Correct
1C6B	A	C1	A	C1	A	C1	A	C1	A	C1	Correct	Correct	Correct
1C6C	A	C1	A	C1	A	C1	A	C1	A	C1	Correct	Correct	Correct
1C6D	A	C1	A	C1	A	C1	A	C1	A	C1	Correct	Correct	Correct
1C6E	A	C1	A	C1	A	C1	A	C1	A	C1	Correct	Correct	Correct
1C6F	A	C1	A	C1	A	C1	A	C1	A	C1	Correct	Correct	Correct
1C6G	A	C1	A	C1	A	C1	A	C1	A	C1	Correct	Correct	Correct
1C6H	A	C1	A	C1	A	C1	A	C1	A	C1	Correct	Correct	Correct
1C6I	A	C1	A	C1	A	C1	A	C1	A	C1	Correct	Correct	Correct
1C6J	A	C1	A	C1	A	C1	A	C1	A	C1	Correct	Correct	Correct
1C6K	A	C1	A	C1	A	C1	A	C1	A	C1	Correct	Correct	Correct
1C6L	A	C1	A2	C2	A	C1	A	C1	A	C1	Correct	Correct	Correct
1C6M	A	C1	A	C1	A	C1	A	C1	A	C1	Correct	Correct	Correct
1C6N	A	C1	A	C1	A	C1	A	C1	A	C1	Correct	Correct	Correct
1C6O	A	C1	A2	C2	A	C1	A2	C2	A	C1	Outlier	Outlier	Outlier
1C6P	A	C1	A	C1	A	C1	A	C1	A	C1	Correct	Correct	Correct
1C6Q	A	C1	A	C1	A	C1	A	C1	A	C1	Correct	Correct	Correct
1C6R	A	C1	A2	C2	A	C1	A	C1	A	C1	Correct	Correct	Correct
1C6T	A	C1	A	C1	A	C1	A	C1	A	C1	Correct	Correct	Correct
1C6V	NA	NA	A2	C2	A	C1	A4B	C1	A	C1	Outlier	Correct	Outlier
1C6X	A2	C2	A2	C2	A2	C2	A2	C2	A2	C2	Correct	Correct	Correct
1C6Y	A2	C2	A2	C2	A2	C2	A2	C2	A2	C2	Correct	Correct	Correct
1C6Z	A2	C2	A2	C2	A2	C2	A2	C2	A2	C2	Correct	Correct	Correct
1C70	A2	C2	A2	C2	A2	C2	A2	C2	A2	C2	Correct	Correct	Correct
1C72	NA	NA	A	C1	A2	C2	A2	C2	A	C1	Outlier	Outlier	Outlier
1C74	A	C1	A	C1	A2	C2	A	C1	A	C1	Correct	Correct	Correct
1C75	A	C1	A	C1	A	C1	A	C1	A	C1	Correct	Correct	Correct
1C76	NA	NA	A	C1	A	C1	A2	C1	A	C1	Outlier	Correct	Outlier
1C77	NA	NA	A	C1	A	C1	A2	C1	A	C1	Outlier	Correct	Outlier
1C78	NA	NA	A	C1	A	C1	A2	C2	A	C1	Outlier	Outlier	Outlier
1C79	NA	NA	A	C1	A	C1	A2	C2	A	C1	Outlier	Outlier	Outlier
1C7B	A2B2	C2	A2B2	D2	A2B2	C2	A2B2	C2	A2B2	C2	Correct	Correct	Correct
1C7C	A2B	C1	A2B	C1	A	C1	A2B	C1	A2B	C1	Correct	Correct	Correct
1C7D	A2B	C1	A2B	C1	A	C1	A2B	C1	A2B	C1	Correct	Correct	Correct
1C7E	A	C1	A	C1	A	C1	A	C1	A	C1	Correct	Correct	Correct
1C7F	A	C1	A	C1	A	C1	A	C1	A	C1	Correct	Correct	Correct
1C7G	A4	D2	A4	D2	A4	D2	A4	D2	A4	D2	Correct	Correct	Correct
1C7H	A2	C2	A2	C2	A2	C2	A2	C2	A2	C2	Correct	Correct	Correct
1C7I	A	C1	A	C1	A	C1	A	C1	A	C1	Correct	Correct	Correct
1C7J	A	C1	A	C1	A	C1	A	C1	A	C1	Correct	Correct	Correct
1C7K	NA	NA	A	C1	A	C1	A	C1	A	C1	Correct	Correct	Correct
1C7N	NA	NA	A2	C2	A2	C2	A2	C2	A2	C2	Correct	Correct	Correct
1C7O	NA	NA	A2	C2	A2	C2	A2	C2	A2	C2	Correct	Correct	Correct
1C7P	A	C1	A	C1	A	C1	A	C1	A	C1	Correct	Correct	Correct
1C7Q	A2	C2	A4	D2	A2	C2	A2	C2	A2	C2	Correct	Correct	Correct
1C7R	A2	C2	A4	D2	A2	C2	A2	C2	A2	C2	Correct	Correct	Correct
1C7S	NA	NA	A	C1	A	C1	A2	C1	A	C1	Outlier	Correct	Outlier
1C7T	NA	NA	A	C1	A	C1	A2	C1	A	C1	Outlier	Correct	Outlier
1C7Z	A2	C2	A	C1	A	C1	A2	C2	A	C1	Outlier	Outlier	Outlier
1C80	A2	C2	A2	C2	A	C1	A2	C2	A2	C2	Correct	Correct	Correct
1C81	A2	C2	A	C1	A	C1	A2	C1	A	C1	Outlier	Correct	Outlier
1C82	A	C1	A	C1	A	C1	A	C1	A	C1	Correct	Correct	Correct
1C83	A	C1	A	C1	A	C1	A	C1	A	C1	Correct	Correct	Correct
1C84	A	C1	A	C1	A	C1	A	C1	A	C1	Correct	Correct	Correct
1C85	A	C1	A	C1	A	C1	A	C1	A	C1	Correct	Correct	Correct
1C86	A	C1	A	C1	A	C1	A	C1	A	C1	Correct	Correct	Correct
1C87	A	C1	A	C1	A	C1	A	C1	A	C1	Correct	Correct	Correct
1C88	A	C1	A	C1	A	C1	A	C1	A	C1	Correct	Correct	Correct
1C8B	NA	NA	A4	D2	A4	D2	A4	D2	A4	D2	Correct	Correct	Correct
1C8C	A	C1	A	C1	A	C1	A	C1	A	C1	Correct	Correct	Correct
1C8D	A60	I	A	C1	A	C1	A60	I	A	C1	Outlier	Outlier	Outlier
1C8E	A60	I	A	C1	A	C1	A60	I	A	C1	Outlier	Outlier	Outlier
1C8F	A60	I	A	C1	A	C1	A60	I	A	C1	Outlier	Outlier	Outlier
1C8G	A60	I	A	C1	A	C1	A60	I	A	C1	Outlier	Outlier	Outlier
1C8H	A60	I	A	C1	A	C1	A60	I	A	C1	Outlier	Outlier	Outlier
1C8I	A	C1	A	C1	A	C1	A	C1	A	C1	Correct	Correct	Correct
1C8J	A	C1	A	C1	A	C1	A	C1	A	C1	Correct	Correct	Correct
1C8K	A2	C2	A2	C2	A2	C2	A2	C2	A2	C2	Correct	Correct	Correct
1C8L	A2	C2	A2	C2	A2	C2	A2	C2	A2	C2	Correct	Correct	Correct
1C8N	NA	NA	A180	I	A180	I	A180	I	A180	I	Correct	Correct	Correct
1C8O	NA	NA	AB	C1	AB	C1	AB	C1	AB	C1	Correct	Correct	Correct
1C8Q	A	C1	A	C1	A	C1	A	C1	A	C1	Correct	Correct	Correct
1C8T	A	C1	A2	C2	A2	C2	A2	C2	A2	C2	Correct	Correct	Correct
1C8U	A2	C2	A2	C2	A2	C2	A2	C2	A2	C2	Correct	Correct	Correct
1C8V	A2B2	C2	A2B2	C2	A2B2	C2	A2B2	C2	A2B2	C2	Correct	Correct	Correct
1C8W	A	C1	A2	C2	A2	C2	A	C1	A2	C2	Outlier	Outlier	Outlier
1C8X	A	C1	A	C1	A	C1	A	C1	A	C1	Correct	Correct	Correct
1C8Y	A	C1	A	C1	A	C1	A	C1	A	C1	Correct	Correct	Correct
1C8Z	A	C1	A	C1	A	C1	A	C1	A	C1	Correct	Correct	Correct
1C90	A	C1	A	C1	A	C1	A	C1	A	C1	Correct	Correct	Correct
1C91	A	C1	A	C1	A	C1	A	C1	A	C1	Correct	Correct	Correct
1C92	A	C1	A	C1	A	C1	A	C1	A	C1	Correct	Correct	Correct
1C93	A	C1	A	C1	A	C1	A	C1	A	C1	Correct	Correct	Correct
1C94	NA	NA	A4	C4	A	C1	A2	C1	A	C1	Outlier	Correct	Outlier
1C96	A	C1	A	C1	A	C1	A	C1	A	C1	Correct	Correct	Correct
1C97	A	C1	A	C1	A	C1	A	C1	A	C1	Correct	Correct	Correct
1C9C	A2	C2	A2	C2	A2	C2	A2	C2	A2	C2	Correct	Correct	Correct
1C9D	A2B2	C2	A2B2	C2	A2B2	C2	A2B2	C2	A2B2	C2	Correct	Correct	Correct
1C9E	A	C1	A	C1	A	C1	A	C1	A	C1	Correct	Correct	Correct
1C9H	A	C1	A	C1	A	C1	A	C1	A	C1	Correct	Correct	Correct
1C9I	A	C1	A4	C1	A	C1	A2	C1	A	C1	Outlier	Correct	Outlier
1C9J	A	C1	A	C1	A	C1	A	C1	A	C1	Correct	Correct	Correct
1C9K	NA	NA	A3	C3	A3	C3	A3	C3	A3	C3	Correct	Correct	Correct
1C9L	A	C1	A4	C1	A	C1	A2	C1	A	C1	Outlier	Correct	Outlier
1C9M	A	C1	A	C1	A	C1	A	C1	A	C1	Correct	Correct	Correct
1C9N	A	C1	A	C1	A	C1	A	C1	A	C1	Correct	Correct	Correct
1C9O	A	C1	A	C1	A	C1	A2	C2	A	C1	Outlier	Outlier	Outlier
1C9P	AB	C1	AB	C1	AB	C1	AB	C1	AB	C1	Correct	Correct	Correct
1C9T	AB	C1	AB	C1	AB	C1	AB	C1	AB	C1	Correct	Correct	Correct
1C9U	A2	C2	A2	C2	A	C1	A2	C2	A2	C2	Correct	Correct	Correct
1C9V	A	C1	A2	C2	A2	C2	A	C1	A2	C2	Outlier	Outlier	Outlier
1C9W	A	C1	A	C1	A	C1	A	C1	A	C1	Correct	Correct	Correct
1C9X	A	C1	A2	C2	A2	C2	A	C1	A2	C2	Outlier	Outlier	Outlier
1C9Y	A3	C3	A3	C3	A3	C3	A3	C3	A3	C3	Correct	Correct	Correct
1CA0	NA	NA	ABC	C1	AB	C1	ABC	C1	AB	C1	Outlier	Correct	Outlier
1CA2	A	C1	A	C1	A	C1	A	C1	A	C1	Correct	Correct	Correct
1CA3	A	C1	A	C1	A	C1	A	C1	A	C1	Correct	Correct	Correct
1CA4	A3	C3	A3	C3	A	C1	A3	C3	A3	C3	Correct	Correct	Correct
1CA5	A	C1	A	C1	A	C1	A	C1	A	C1	Correct	Correct	Correct
1CA6	A	C1	A	C1	A	C1	A	C1	A	C1	Correct	Correct	Correct
1CA7	A3	C3	A3	C3	A3	C3	A3	C3	A3	C3	Correct	Correct	Correct
1CA9	A3	C3	A12	C1	A	C1	A3	C3	Inconclusive	C1	Inconclusive	Outlier	Inconclusive
1CAA	A	C1	A	C1	A	C1	A	C1	A	C1	Correct	Correct	Correct
1CAD	A	C1	A	C1	A	C1	A	C1	A	C1	Correct	Correct	Correct
1CAG	A3	H	A3	H	A	C1	A3	H	A3	H	Correct	Correct	Correct
1CAH	A	C1	A	C1	A	C1	A	C1	A	C1	Correct	Correct	Correct
1CAI	A	C1	A	C1	A	C1	A	C1	A	C1	Correct	Correct	Correct
1CAJ	A	C1	A	C1	A	C1	A	C1	A	C1	Correct	Correct	Correct
1CAK	A	C1	A	C1	A	C1	A	C1	A	C1	Correct	Correct	Correct
1CAL	A	C1	A	C1	A	C1	A	C1	A	C1	Correct	Correct	Correct
1CAM	A	C1	A	C1	A	C1	A	C1	A	C1	Correct	Correct	Correct
1CAN	A	C1	A	C1	A	C1	A	C1	A	C1	Correct	Correct	Correct
1CAO	A	C1	A	C1	A	C1	A	C1	A	C1	Correct	Correct	Correct
1CAQ	A	C1	A2	C2	A2	C2	A	C1	A2	C2	Outlier	Outlier	Outlier
1CAU	A3B3	C3	A3B3	C3	A3B3	C3	A3B3	C3	A3B3	C3	Correct	Correct	Correct
1CAV	A3B3	C3	A3B3	C3	A3B3	C3	A3B3	C3	A3B3	C3	Correct	Correct	Correct
1CAW	A3B3	C3	A3B3	C3	A3B3	C3	A3B3	C3	A3B3	C3	Correct	Correct	Correct
1CAX	A3B3	C3	A3B3	C3	A3B3	C3	A3B3	C3	A3B3	C3	Correct	Correct	Correct
1CAY	A	C1	A	C1	A	C1	A	C1	A	C1	Correct	Correct	Correct
1CAZ	A	C1	A	C1	A	C1	A	C1	A	C1	Correct	Correct	Correct
1CB0	A3	C3	A3	C3	A3	C3	A3	C3	A3	C3	Correct	Correct	Correct
1CB2	A	C1	A	C1	A	C1	A	C1	A	C1	Correct	Correct	Correct
1CB4	A2	C2	A2	C2	A2	C2	A2	C2	A2	C2	Correct	Correct	Correct
1CB5	NA	NA	A6	D3	A6	D3	A6	D3	A6	D3	Correct	Correct	Correct
1CB6	A	C1	A	C1	A	C1	A	C1	A	C1	Correct	Correct	Correct
1CB8	A	C1	A	C1	A	C1	A	C1	A	C1	Correct	Correct	Correct
1CBF	NA	NA	A2	C2	A2	C2	A2	C2	A2	C2	Correct	Correct	Correct
1CBG	NA	NA	A2	C2	A	C1	A2	C2	A	C1	Outlier	Outlier	Outlier
1CBI	A	C1	A2	C2	A	C1	A2	C2	A	C1	Outlier	Outlier	Outlier
1CBJ	A2	C2	A2	C2	A2	C2	A2	C2	A2	C2	Correct	Correct	Correct
1CBK	NA	NA	A2	C2	A	C1	A2	C2	A	C1	Outlier	Outlier	Outlier
1CBN	A	C1	A	C1	A	C1	A	C1	A	C1	Correct	Correct	Correct
1CBO	A	C1	A	C1	A	C1	A	C1	A	C1	Correct	Correct	Correct
1CBQ	A	C1	A	C1	A	C1	A3	C3	A	C1	Outlier	Outlier	Outlier
1CBR	A	C1	A	C1	A	C1	A2	C2	A	C1	Outlier	Outlier	Outlier
1CBS	A	C1	A	C1	A	C1	A	C1	A	C1	Correct	Correct	Correct
1CBU	NA	NA	A3	C3	A3	C3	A3	C3	A3	C3	Correct	Correct	Correct
1CBV	AB	C1	AB	C2	A	C1	AB	C1	AB	C1	Correct	Correct	Correct
1CBX	A	C1	A	C1	A	C1	A	C1	A	C1	Correct	Correct	Correct
1CBY	NA	NA	A2	C2	A2	C2	A2	C2	A2	C2	Correct	Correct	Correct
1CC0	NA	NA	AB	C1	A	C1	AB	C1	A	C1	Outlier	Correct	Outlier
1CC1	AB	C1	AB	C1	AB	C1	AB	C1	AB	C1	Correct	Correct	Correct
1CC2	A	C1	A	C1	A	C1	A	C1	A	C1	Correct	Correct	Correct
1CC3	A	C1	A	C1	A	C1	A	C1	A	C1	Correct	Correct	Correct
1CC4	A2	C2	A2	C2	A2	C2	A	C1	A2	C2	Outlier	Outlier	Outlier
1CC5	NA	NA	A2	C2	A2	C2	A2	C2	A2	C2	Correct	Correct	Correct
1CC6	A2	C2	A2	C2	A2	C2	A	C1	A2	C2	Outlier	Outlier	Outlier
1CC7	A	C1	A	C1	A	C1	A	C1	A	C1	Correct	Correct	Correct
1CC8	A	C1	A	C1	A	C1	A	C1	A	C1	Correct	Correct	Correct
1CCA	A	C1	A	C1	A	C1	A	C1	A	C1	Correct	Correct	Correct
1CCB	A	C1	A	C1	A	C1	A	C1	A	C1	Correct	Correct	Correct
1CCC	A	C1	A	C1	A	C1	A	C1	A	C1	Correct	Correct	Correct
1CCD	NA	NA	A2	C2	A2	C2	A2	C2	A2	C2	Correct	Correct	Correct
1CCE	A	C1	A	C1	A	C1	A	C1	A	C1	Correct	Correct	Correct
1CCG	A	C1	A	C1	A	C1	A	C1	A	C1	Correct	Correct	Correct
1CD0	NA	NA	A2	C2	A2	C2	A2	C2	A2	C2	Correct	Correct	Correct
1CD1	NA	NA	AB	C1	AB	C1	AB	C1	AB	C1	Correct	Correct	Correct
1CD2	A	C1	A	C1	A	C1	A	C1	A	C1	Correct	Correct	Correct
1CD5	A6	D3	A6	D3	A	C1	A6	D3	A6	D3	Correct	Correct	Correct
1CD8	A2	C2	A2	C2	A2	C2	A2	C2	A2	C2	Correct	Correct	Correct
1CD9	NA	NA	A2	C2	A	C1	A2B2	C2	A	C1	Outlier	Outlier	Outlier
1CDC	A2	C2	A2	C2	A2	C2	A2	C2	A2	C2	Correct	Correct	Correct
1CDD	A2	C2	A4	C1	A	C1	A2	C2	Inconclusive	C1	Inconclusive	Outlier	Inconclusive
1CDE	A2	C2	A	C1	A	C1	A	C1	A	C1	Correct	Correct	Correct
1CDG	A	C1	A	C1	A	C1	A	C1	A	C1	Correct	Correct	Correct
1CDH	NA	NA	A	C1	A	C1	A2	C2	A	C1	Outlier	Outlier	Outlier
1CDI	NA	NA	A	C1	A	C1	A2	C2	A	C1	Outlier	Outlier	Outlier
1CDJ	NA	NA	A	C1	A	C1	A	C1	A	C1	Correct	Correct	Correct
1CDK	AB	C1	AB	C1	AB	C1	AB	C1	AB	C1	Correct	Correct	Correct
1CDL	A	C1	AB	C2	AB	C1	A	C1	AB	C1	Outlier	Correct	Outlier
1CDM	A	C1	A	C1	AB	C1	A	C1	A	C1	Correct	Correct	Correct
1CDO	NA	NA	A2	C2	A2	C2	A2	C2	A2	C2	Correct	Correct	Correct
1CDP	A	C1	A	C1	A	C1	A2	C2	A	C1	Outlier	Outlier	Outlier
1CDT	A	C1	A2	C2	A	C1	A2	C2	A	C1	Outlier	Outlier	Outlier
1CDU	NA	NA	A	C1	A	C1	A	C1	A	C1	Correct	Correct	Correct
1CDW	A	C1	A	C1	ABC	C1	A	C1	A	C1	Correct	Correct	Correct
1CDY	NA	NA	A	C1	A	C1	A	C1	A	C1	Correct	Correct	Correct
1CDZ	NA	NA	A	C1	A2	C2	A	C1	A	C1	Correct	Correct	Correct
1CE0	NA	NA	A3	C3	A	C1	A3	C3	A	C1	Outlier	Outlier	Outlier
1CE1	AB	C1	AB	C1	AB	C1	AB	C1	AB	C1	Correct	Correct	Correct
1CE2	A	C1	A	C1	A	C1	A	C1	A	C1	Correct	Correct	Correct
1CE5	A	C1	A	C1	A	C1	A	C1	A	C1	Correct	Correct	Correct
1CE6	AB	C1	AB	C2	AB	C1	AB	C1	AB	C1	Correct	Correct	Correct
1CE7	AB	C1	AB	C1	A2B2	C2	AB	C1	AB	C1	Correct	Correct	Correct
1CE9	NA	NA	A2	C2	A	C1	A4	C2	A	C1	Outlier	Outlier	Outlier
1CEA	A	C1	A	C1	A	C1	A	C1	A	C1	Correct	Correct	Correct
1CEB	A	C1	A	C1	A	C1	A	C1	A	C1	Correct	Correct	Correct
1CEC	A	C1	A	C1	A	C1	A	C1	A	C1	Correct	Correct	Correct
1CEF	A	C1	A	C1	A	C1	A	C1	A	C1	Correct	Correct	Correct
1CEG	A	C1	A	C1	A	C1	A	C1	A	C1	Correct	Correct	Correct
1CEH	A	C1	A	C1	A2	C2	A2	C2	A	C1	Outlier	Outlier	Outlier
1CEI	NA	NA	A	C1	A	C1	A2	C2	A	C1	Outlier	Outlier	Outlier
1CEL	A	C1	A4	C1	A	C1	A	C1	A	C1	Correct	Correct	Correct
1CEM	A	C1	A	C1	A	C1	A	C1	A	C1	Correct	Correct	Correct
1CEN	A	C1	A	C1	A	C1	A	C1	A	C1	Correct	Correct	Correct
1CEO	A	C1	A	C1	A	C1	A	C1	A	C1	Correct	Correct	Correct
1CEQ	A4	D2	A4	D2	A4	D2	A4	D2	A4	D2	Correct	Correct	Correct
1CER	A4	D2	A4	D2	A4	D2	A4	D2	A4	D2	Correct	Correct	Correct
1CES	A4	D2	A4	D2	A4	D2	A4	D2	A4	D2	Correct	Correct	Correct
1CET	A4	D2	A4	D2	A4	D2	A4	D2	A4	D2	Correct	Correct	Correct
1CEW	A	C1	A	C1	A	C1	A	C1	A	C1	Correct	Correct	Correct
1CEX	A	C1	A	C1	A	C1	A	C1	A	C1	Correct	Correct	Correct
1CEZ	A	C1	A	C1	A2B2	C2	A	C1	A	C1	Correct	Correct	Correct
1CF0	A	C1	A	C1	A	C1	A	C1	A	C1	Correct	Correct	Correct
1CF1	A	C1	A4	D2	A	C1	A	C1	A	C1	Correct	Correct	Correct
1CF2	NA	NA	A4	D2	A4	D2	A4	D2	A4	D2	Correct	Correct	Correct
1CF3	A	C1	A	C1	A	C1	A	C1	A	C1	Correct	Correct	Correct
1CF5	NA	NA	A	C1	A	C1	A	C1	A	C1	Correct	Correct	Correct
1CF7	NA	NA	AB	C2	AB	C1	AB	C1	AB	C1	Correct	Correct	Correct
1CF8	AB	C1	AB	C1	AB	C1	AB	C1	AB	C1	Correct	Correct	Correct
1CF9	A4	D2	A4	D2	A4	D2	A4	D2	A4	D2	Correct	Correct	Correct
1CFB	NA	NA	A4	C4	A	C1	A	C1	A	C1	Correct	Correct	Correct
1CFJ	A	C1	A2	C2	A2	C2	A	C1	A2	C2	Outlier	Outlier	Outlier
1CFM	A	C1	A	C1	A	C1	A3	C1	A	C1	Outlier	Correct	Outlier
1CFN	AB	C1	AB	C2	AB	C1	AB	C1	AB	C1	Correct	Correct	Correct
1CFQ	AB	C1	AB	C2	AB	C1	AB	C1	AB	C1	Correct	Correct	Correct
1CFR	NA	NA	A4	D2	A2	C2	A4	D2	A2	C2	Outlier	Outlier	Outlier
1CFS	AB	C1	AB	C2	AB	C1	AB	C1	AB	C1	Correct	Correct	Correct
1CFT	AB	C1	AB	C2	AB	C1	AB	C1	AB	C1	Correct	Correct	Correct
1CFV	AB	C1	A2B2	C2	AB	C1	AB	C1	AB	C1	Correct	Correct	Correct
1CFW	A2	C2	A	C1	A2	C2	A2	C2	A2	C2	Correct	Correct	Correct
1CFY	A	C1	A	C1	A	C1	A	C1	A	C1	Correct	Correct	Correct
1CFZ	NA	NA	A	C1	A	C1	A	C1	A	C1	Correct	Correct	Correct
1CG0	A2	C2	A2	C2	A2	C2	A2	C2	A2	C2	Correct	Correct	Correct
1CG1	A2	C2	A2	C2	A2	C2	A2	C2	A2	C2	Correct	Correct	Correct
1CG2	NA	NA	A4	D2	A2	C2	A4	D2	A2	C2	Outlier	Outlier	Outlier
1CG3	A2	C2	A2	C2	A	C1	A2	C2	A2	C2	Correct	Correct	Correct
1CG4	A2	C2	A2	C2	A2	C2	A2	C2	A2	C2	Correct	Correct	Correct
1CG5	NA	NA	A2B2	D2	AB	C1	A2B2	C2	A2B2	C1	Correct	Outlier	Outlier
1CG6	A3	C3	A3	C3	A3	C3	A3	C3	A3	C3	Correct	Correct	Correct
1CG8	NA	NA	A2B2	D2	AB	C1	A2B2	C2	A2B2	C1	Correct	Outlier	Outlier
1CG9	AB	C1	AB	C2	A2B2	C2	AB	C1	AB	C2	Correct	Outlier	Outlier
1CGE	A	C1	A	C1	A	C1	A	C1	A	C1	Correct	Correct	Correct
1CGF	A	C1	A	C1	A	C1	A	C1	A	C1	Correct	Correct	Correct
1CGH	A	C1	A	C1	A	C1	A	C1	A	C1	Correct	Correct	Correct
1CGI	NA	NA	AB	C2	AB	C1	AB	C1	AB	C1	Correct	Correct	Correct
1CGJ	NA	NA	AB	C2	AB	C1	AB	C1	AB	C1	Correct	Correct	Correct
1CGK	A2	C2	A2	C2	A2	C2	A2	C2	A2	C2	Correct	Correct	Correct
1CGL	A	C1	A	C1	A	C1	A	C1	A	C1	Correct	Correct	Correct
1CGN	A2	C2	A2	C2	A	C1	A2	C2	A2	C2	Correct	Correct	Correct
1CGO	A2	C2	A2	C2	A	C1	A2	C2	A2	C2	Correct	Correct	Correct
1CGP	A2	C2	A2	C2	A	C1	A2	C2	A2	C2	Correct	Correct	Correct
1CGQ	A3	C3	A3	C3	A3	C3	A3	C3	A3	C3	Correct	Correct	Correct
1CGS	AB	C1	AB	C2	AB	C1	AB	C1	AB	C1	Correct	Correct	Correct
1CGT	A	C1	A	C1	A	C1	A	C1	A	C1	Correct	Correct	Correct
1CGU	A	C1	A	C1	A	C1	A	C1	A	C1	Correct	Correct	Correct
1CGV	A	C1	A	C1	A	C1	A	C1	A	C1	Correct	Correct	Correct
1CGW	A	C1	A	C1	A	C1	A	C1	A	C1	Correct	Correct	Correct
1CGX	A	C1	A	C1	A	C1	A	C1	A	C1	Correct	Correct	Correct
1CGY	A	C1	A	C1	A	C1	A	C1	A	C1	Correct	Correct	Correct
1CGZ	A2	C2	A2	C2	A2	C2	A2	C2	A2	C2	Correct	Correct	Correct
1CH0	A	C1	A	C1	A	C1	A	C1	A	C1	Correct	Correct	Correct
1CH1	A	C1	A	C1	A	C1	A	C1	A	C1	Correct	Correct	Correct
1CH2	A	C1	A	C1	A	C1	A	C1	A	C1	Correct	Correct	Correct
1CH3	A	C1	A	C1	A	C1	A	C1	A	C1	Correct	Correct	Correct
1CH4	A4	D2	A4	D2	A2	C2	A4	D2	A4	D2	Correct	Correct	Correct
1CH5	A	C1	A	C1	A	C1	A	C1	A	C1	Correct	Correct	Correct
1CH7	A	C1	A	C1	A	C1	A	C1	A	C1	Correct	Correct	Correct
1CH8	A2	C2	A2	C2	A2	C2	A	C1	A2	C2	Outlier	Outlier	Outlier
1CH9	A	C1	A	C1	A	C1	A	C1	A	C1	Correct	Correct	Correct
1CHD	NA	NA	A	C1	A	C1	A	C1	A	C1	Correct	Correct	Correct
1CHG	NA	NA	A	C1	A	C1	A	C1	A	C1	Correct	Correct	Correct
1CHH	A	C1	A	C1	A	C1	A2	C2	A	C1	Outlier	Outlier	Outlier
1CHI	A	C1	A	C1	A	C1	A2	C2	A	C1	Outlier	Outlier	Outlier
1CHJ	A	C1	A	C1	A	C1	A2	C2	A	C1	Outlier	Outlier	Outlier
1CHK	NA	NA	A	C1	A	C1	A	C1	A	C1	Correct	Correct	Correct
1CHM	NA	NA	A2	C2	A2	C2	A2	C2	A2	C2	Correct	Correct	Correct
1CHN	A	C1	A	C1	A	C1	A	C1	A	C1	Correct	Correct	Correct
1CHO	NA	NA	ABC	C3	AB	C1	ABC	C1	AB	C1	Outlier	Correct	Outlier
1CHP	A5	C5	A5	C5	A5	C5	A5	C5	A5	C5	Correct	Correct	Correct
1CHQ	A5	C5	A5	C5	A5	C5	A5	C5	A5	C5	Correct	Correct	Correct
1CHU	A	C1	A2	C2	A2	C2	A2	C2	A2	C2	Correct	Correct	Correct
1CHW	A2	C2	A4	C2	A2	C2	A2	C2	A2	C2	Correct	Correct	Correct
1CHZ	A	C1	A	C1	A	C1	A	C1	A	C1	Correct	Correct	Correct
1CI0	NA	NA	A2	C2	A2	C2	A2	C2	A2	C2	Correct	Correct	Correct
1CI1	A2	C2	A2	C2	A2	C2	A2	C2	A2	C2	Correct	Correct	Correct
1CI3	NA	NA	A6	D3	A	C1	A	C1	A	C1	Correct	Correct	Correct
1CI7	NA	NA	A2	C2	A2	C2	A2	C2	A2	C2	Correct	Correct	Correct
1CI8	NA	NA	A	C1	A	C1	A2	C2	A	C1	Outlier	Outlier	Outlier
1CI9	NA	NA	A	C1	A	C1	A2	C2	A	C1	Outlier	Outlier	Outlier
1CIA	A3	C3	A6	D3	A3	C3	A3	C3	A3	C3	Correct	Correct	Correct
1CIB	A2	C2	A2	C2	A2	C2	A	C1	A2	C2	Outlier	Outlier	Outlier
1CIE	A	C1	A	C1	A	C1	A2	C2	A	C1	Outlier	Outlier	Outlier
1CIF	A	C1	A	C1	A	C1	A2	C2	A	C1	Outlier	Outlier	Outlier
1CIG	A	C1	A	C1	A	C1	A	C1	A	C1	Correct	Correct	Correct
1CIH	A	C1	A	C1	A	C1	A2	C2	A	C1	Outlier	Outlier	Outlier
1CII	NA	NA	A	C1	A	C1	A	C1	A	C1	Correct	Correct	Correct
1CIJ	A	C1	A	C1	A	C1	A	C1	A	C1	Correct	Correct	Correct
1CIK	A	C1	A	C1	A	C1	A	C1	A	C1	Correct	Correct	Correct
1CIL	A	C1	A	C1	A	C1	A	C1	A	C1	Correct	Correct	Correct
1CIM	A	C1	A	C1	A	C1	A	C1	A	C1	Correct	Correct	Correct
1CIN	A	C1	A	C1	A	C1	A	C1	A	C1	Correct	Correct	Correct
1CIO	A	C1	A	C1	A	C1	A	C1	A	C1	Correct	Correct	Correct
1CIP	A	C1	A	C1	A	C1	A	C1	A	C1	Correct	Correct	Correct
1CIQ	NA	NA	AB	C1	AB	C1	A6B6	C6	AB	C1	Outlier	Outlier	Outlier
1CIT	NA	NA	A	C1	A	C1	A	C1	A	C1	Correct	Correct	Correct
1CIU	A	C1	A	C1	A	C1	A	C1	A	C1	Correct	Correct	Correct
1CIV	NA	NA	A2	C2	A2	C2	A2	C2	A2	C2	Correct	Correct	Correct
1CIY	A	C1	A	C1	A	C1	A	C1	A	C1	Correct	Correct	Correct
1CIZ	A	C1	A2	C2	A2	C2	A	C1	A2	C2	Outlier	Outlier	Outlier
1CJ0	A4	D2	A2	C2	A4	D2	A2	C2	A4	D2	Outlier	Outlier	Outlier
1CJ1	A	C1	A2	C2	A2	C2	A2	C2	A2	C2	Correct	Correct	Correct
1CJ2	A2	C2	A2	C2	A2	C2	A2	C2	A2	C2	Correct	Correct	Correct
1CJ3	A2	C2	A2	C2	A2	C2	A2	C2	A2	C2	Correct	Correct	Correct
1CJ4	A2	C2	A2	C2	A2	C2	A2	C2	A2	C2	Correct	Correct	Correct
1CJ6	A	C1	A	C1	A	C1	A	C1	A	C1	Correct	Correct	Correct
1CJ7	A	C1	A	C1	A	C1	A	C1	A	C1	Correct	Correct	Correct
1CJ8	A	C1	A	C1	A	C1	A	C1	A	C1	Correct	Correct	Correct
1CJ9	A	C1	A	C1	A	C1	A	C1	A	C1	Correct	Correct	Correct
1CJA	NA	NA	A	C1	A	C1	A	C1	A	C1	Correct	Correct	Correct
1CJB	A4	D2	A4	D2	A4	D2	A4	C1	A4	D2	Correct	Outlier	Outlier
1CJC	A	C1	A	C1	A	C1	A	C1	A	C1	Correct	Correct	Correct
1CJD	NA	NA	A3	C3	A3	C3	A3	C3	A3	C3	Correct	Correct	Correct
1CJE	NA	NA	A4	C1	A	C1	A2	C2	A	C1	Outlier	Outlier	Outlier
1CJF	A	C1	A	C1	A	C1	A2	C2	A	C1	Outlier	Outlier	Outlier
1CJL	NA	NA	A	C1	A	C1	A	C1	A	C1	Correct	Correct	Correct
1CJM	A	C1	A	C1	A	C1	A	C1	A	C1	Correct	Correct	Correct
1CJP	A4	D2	A4	D2	A	C1	A4	D2	A4	D2	Correct	Correct	Correct
1CJQ	A	C1	A	C1	A2B2	C2	A	C1	A	C1	Correct	Correct	Correct
1CJR	A	C1	A	C1	AB	C1	A	C1	A	C1	Correct	Correct	Correct
1CJS	A	C1	A	C1	A	C1	A	C1	A	C1	Correct	Correct	Correct
1CJW	NA	NA	A2	C2	A	C1	A	C1	A	C1	Correct	Correct	Correct
1CJX	NA	NA	A4	D2	A2	C2	A4	D2	A2	C2	Outlier	Outlier	Outlier
1CJY	NA	NA	A4	C1	A2	C2	A	C1	A2	C1	Outlier	Correct	Outlier
1CK0	AB	C1	AB	C2	AB	C1	AB	C1	AB	C1	Correct	Correct	Correct
1CK1	A	C1	A	C1	A	C1	A2	C2	A	C1	Outlier	Outlier	Outlier
1CK3	A	C1	A	C1	A	C1	A	C1	A	C1	Correct	Correct	Correct
1CK4	A	C1	A	C1	A	C1	A	C1	A	C1	Correct	Correct	Correct
1CK6	A	C1	A	C1	A	C1	A	C1	A	C1	Correct	Correct	Correct
1CK7	NA	NA	A2	C2	A	C1	A	C1	A	C1	Correct	Correct	Correct
1CKA	A	C1	A	C1	A	C1	A	C1	A	C1	Correct	Correct	Correct
1CKB	A	C1	A	C1	A	C1	A	C1	A	C1	Correct	Correct	Correct
1CKC	A	C1	A	C1	A	C1	A	C1	A	C1	Correct	Correct	Correct
1CKD	A	C1	A	C1	A	C1	A	C1	A	C1	Correct	Correct	Correct
1CKE	A	C1	A	C1	A	C1	A	C1	A	C1	Correct	Correct	Correct
1CKF	A	C1	A	C1	A	C1	A	C1	A	C1	Correct	Correct	Correct
1CKG	A	C1	A	C1	A	C1	A2	C1	A	C1	Outlier	Correct	Outlier
1CKH	A	C1	A	C1	A	C1	A	C1	A	C1	Correct	Correct	Correct
1CKI	A	C1	A4	C1	A	C1	A2	C1	A	C1	Outlier	Correct	Outlier
1CKJ	A	C1	A4	C1	A	C1	A2	C1	A	C1	Outlier	Correct	Outlier
1CKL	NA	NA	A	C1	A	C1	A	C1	A	C1	Correct	Correct	Correct
1CKM	A	C1	A2	C2	A	C1	A	C1	A	C1	Correct	Correct	Correct
1CKN	A	C1	A2	C2	A	C1	A	C1	A	C1	Correct	Correct	Correct
1CKO	A	C1	A2	C2	A	C1	A	C1	A	C1	Correct	Correct	Correct
1CKP	A	C1	A	C1	A	C1	A	C1	A	C1	Correct	Correct	Correct
1CKQ	A2	C2	A2	C2	A2B2	C2	A2	C2	A2	C2	Correct	Correct	Correct
1CKS	A2	C2	A6	D3	A2	C2	A6	D3	A2	C2	Outlier	Outlier	Outlier
1CKT	NA	NA	A	C1	A2B2	C2	A	C1	A	C1	Correct	Correct	Correct
1CKU	A	C1	A	C1	A	C1	A2	C2	A	C1	Outlier	Outlier	Outlier
1CL0	A2	C2	A2	C2	A2	C2	A2	C2	A2	C2	Correct	Correct	Correct
1CL1	A4	D2	A4	D2	A4	D2	A4	D2	A4	D2	Correct	Correct	Correct
1CL2	A4	D2	A4	D2	A4	D2	A4	D2	A4	D2	Correct	Correct	Correct
1CL5	A	C1	A2	C1	A	C1	A	C1	A	C1	Correct	Correct	Correct
1CL6	A	C1	A	C1	A	C1	A	C1	A	C1	Correct	Correct	Correct
1CL7	NA	NA	A	C1	A	C1	ABC	C1	A	C1	Outlier	Correct	Outlier
1CL8	A2	C2	A3	C3	A2B2	C2	A2	C2	Inconclusive	C2	Inconclusive	Correct	Inconclusive
1CLA	A3	C3	A6	D3	A3	C3	A3	C3	A3	C3	Correct	Correct	Correct
1CLC	NA	NA	A	C1	A	C1	A	C1	A	C1	Correct	Correct	Correct
1CLE	A	C1	A2	C2	A	C1	A	C1	A	C1	Correct	Correct	Correct
1CLI	NA	NA	A2	C2	A2	C2	A2	C2	A2	C2	Correct	Correct	Correct
1CLK	A4	D2	A4	D2	A4	D2	A4	D2	A4	D2	Correct	Correct	Correct
1CLL	A	C1	A	C1	A	C1	A	C1	A	C1	Correct	Correct	Correct
1CLM	A	C1	A	C1	A	C1	A	C1	A	C1	Correct	Correct	Correct
1CLO	AB	C1	AB	C2	AB	C1	AB	C1	AB	C1	Correct	Correct	Correct
1CLP	A	C1	A4	C2	A	C1	A	C1	A	C1	Correct	Correct	Correct
1CLS	A2B2	C2	A2B2	D2	A2B2	C2	A2B2	C2	A2B2	C2	Correct	Correct	Correct
1CLU	A	C1	A	C1	A	C1	A	C1	A	C1	Correct	Correct	Correct
1CLV	NA	NA	AB	C2	AB	C1	AB	C1	AB	C1	Correct	Correct	Correct
1CLW	A3	C3	A3	C3	A3	C3	A	C1	A3	C3	Outlier	Outlier	Outlier
1CLX	A	C1	A	C1	A	C1	A2	C2	A	C1	Outlier	Outlier	Outlier
1CLY	AB	C1	AB	C2	AB	C1	AB	C1	AB	C1	Correct	Correct	Correct
1CLZ	AB	C1	AB	C2	AB	C1	AB	C1	AB	C1	Correct	Correct	Correct
1CM0	NA	NA	A4	C2	A2	C2	A	C1	A2	C2	Outlier	Outlier	Outlier
1CM1	A	C1	A2	C2	AB	C1	A	C1	Inconclusive	C1	Inconclusive	Correct	Inconclusive
1CM2	A	C1	A	C1	A	C1	A	C1	A	C1	Correct	Correct	Correct
1CM3	A	C1	A	C1	A	C1	A	C1	A	C1	Correct	Correct	Correct
1CM5	A2	C2	A2	C2	A2	C2	A2	C2	A2	C2	Correct	Correct	Correct
1CM7	NA	NA	A2	C2	A2	C2	A2	C2	A2	C2	Correct	Correct	Correct
1CM8	NA	NA	A	C1	A	C1	A	C1	A	C1	Correct	Correct	Correct
1CM9	A	C1	A2	C2	A2	C2	A2	C2	A2	C2	Correct	Correct	Correct
1CMB	A2	C2	A2	C2	A2	C2	A2	C2	A2	C2	Correct	Correct	Correct
1CMC	A2	C2	A2	C2	A2	C2	A2	C2	A2	C2	Correct	Correct	Correct
1CMJ	A	C1	A	C1	A	C1	A	C1	A	C1	Correct	Correct	Correct
1CMK	AB	C1	AB	C1	AB	C1	A6B6	D3	AB	C1	Outlier	Outlier	Outlier
1CML	A2	C2	A2	C2	A2	C2	A2	C2	A2	C2	Correct	Correct	Correct
1CMN	A	C1	A	C1	A	C1	A	C1	A	C1	Correct	Correct	Correct
1CMP	A	C1	A	C1	A	C1	A	C1	A	C1	Correct	Correct	Correct
1CMQ	A	C1	A	C1	A	C1	A	C1	A	C1	Correct	Correct	Correct
1CMS	A	C1	A	C1	A	C1	A	C1	A	C1	Correct	Correct	Correct
1CMT	A	C1	A	C1	A	C1	A	C1	A	C1	Correct	Correct	Correct
1CMU	A	C1	A	C1	A	C1	A	C1	A	C1	Correct	Correct	Correct
1CMV	A2	C2	A2	C2	A2	C2	A2	C2	A2	C2	Correct	Correct	Correct
1CMY	A2B2	C2	AB	C2	AB	C1	A2B2	C2	AB	C2	Outlier	Correct	Outlier
1CN1	A4	D2	A4	D2	A	C1	A4	D2	A4	D2	Correct	Correct	Correct
1CN3	NA	NA	A10B2	D2	A	C1	A5B	C1	A	C1	Outlier	Correct	Outlier
1CN4	NA	NA	AB	C1	A	C1	A2B	C1	A	C1	Outlier	Correct	Outlier
1CNB	A	C1	A	C1	A	C1	A	C1	A	C1	Correct	Correct	Correct
1CNC	A	C1	A	C1	A	C1	A	C1	A	C1	Correct	Correct	Correct
1CNE	A	C1	A	C1	A	C1	A	C1	A	C1	Correct	Correct	Correct
1CNF	A	C1	A	C1	A	C1	A	C1	A	C1	Correct	Correct	Correct
1CNG	A	C1	A	C1	A	C1	A	C1	A	C1	Correct	Correct	Correct
1CNH	A	C1	A	C1	A	C1	A	C1	A	C1	Correct	Correct	Correct
1CNI	A	C1	A	C1	A	C1	A	C1	A	C1	Correct	Correct	Correct
1CNJ	A	C1	A	C1	A	C1	A	C1	A	C1	Correct	Correct	Correct
1CNK	A	C1	A	C1	A	C1	A	C1	A	C1	Correct	Correct	Correct
1CNM	A	C1	A	C1	A	C1	A	C1	A	C1	Correct	Correct	Correct
1CNO	NA	NA	A2	C2	A2	C2	A2	C2	A2	C2	Correct	Correct	Correct
1CNQ	A4	D2	A4	D2	A4	D2	A4	D2	A4	D2	Correct	Correct	Correct
1CNR	A	C1	A	C1	A	C1	A	C1	A	C1	Correct	Correct	Correct
1CNS	A	C1	A	C1	A	C1	A	C1	A	C1	Correct	Correct	Correct
1CNU	NA	NA	A	C1	A	C1	A	C1	A	C1	Correct	Correct	Correct
1CNV	NA	NA	A	C1	A	C1	A	C1	A	C1	Correct	Correct	Correct
1CNW	A	C1	A	C1	A	C1	A	C1	A	C1	Correct	Correct	Correct
1CNX	A	C1	A	C1	A	C1	A	C1	A	C1	Correct	Correct	Correct
1CNY	A	C1	A	C1	A	C1	A	C1	A	C1	Correct	Correct	Correct
1CNZ	NA	NA	A2	C2	A2	C2	A2	C2	A2	C2	Correct	Correct	Correct
1CO6	A	C1	A2	C2	A2	C2	A	C1	A2	C2	Outlier	Outlier	Outlier
1CO7	NA	NA	AB	C2	AB	C1	AB	C1	AB	C1	Correct	Correct	Correct
1CO8	A	C1	A	C1	A	C1	A	C1	A	C1	Correct	Correct	Correct
1CO9	A	C1	A	C1	A	C1	A	C1	A	C1	Correct	Correct	Correct
1COA	A	C1	A12	D6	A	C1	A12	D6	A	C1	Outlier	Outlier	Outlier
1COB	A2	C2	A2	C2	A2	C2	A2	C2	A2	C2	Correct	Correct	Correct
1COF	A	C1	A	C1	A	C1	A	C1	A	C1	Correct	Correct	Correct
1COI	A3	C3	A6	D3	A	C1	A3	C3	Inconclusive	Inconclusive	Inconclusive	Inconclusive	Inconclusive
1COJ	NA	NA	A4	D2	A4	D2	A4	D2	A4	D2	Correct	Correct	Correct
1COL	NA	NA	A2	C2	A	C1	A	C1	A	C1	Correct	Correct	Correct
1COM	A3	C3	A3	C3	A3	C3	A3	C3	A3	C3	Correct	Correct	Correct
1CON	A4	D2	A4	D2	A4	D2	A4	D2	A4	D2	Correct	Correct	Correct
1COT	A	C1	A	C1	A	C1	A	C1	A	C1	Correct	Correct	Correct
1COY	NA	NA	A	C1	A	C1	A	C1	A	C1	Correct	Correct	Correct
1COZ	NA	NA	A2	C2	A2	C2	A2	C2	A2	C2	Correct	Correct	Correct
1CP0	A	C1	A	C1	A	C1	A	C1	A	C1	Correct	Correct	Correct
1CP2	NA	NA	A2	C2	A2	C2	A2	C2	A2	C2	Correct	Correct	Correct
1CP3	A2	C2	A2	C2	A2B2	C2	A2	C2	A2	C2	Correct	Correct	Correct
1CP4	A	C1	A	C1	A	C1	A	C1	A	C1	Correct	Correct	Correct
1CP5	A	C1	A	C1	A	C1	A	C1	A	C1	Correct	Correct	Correct
1CP6	A	C1	A	C1	A	C1	A	C1	A	C1	Correct	Correct	Correct
1CP7	A	C1	A	C1	A	C1	A	C1	A	C1	Correct	Correct	Correct
1CP9	NA	NA	A2B2	C2	AB	C1	AB	C1	A2B2	C1	Outlier	Correct	Outlier
1CPD	A	C1	A	C1	A	C1	A	C1	A	C1	Correct	Correct	Correct
1CPE	A	C1	A	C1	A	C1	A	C1	A	C1	Correct	Correct	Correct
1CPF	A	C1	A	C1	A	C1	A	C1	A	C1	Correct	Correct	Correct
1CPG	A	C1	A	C1	A	C1	A	C1	A	C1	Correct	Correct	Correct
1CPH	AB	C1	A3B3	C6	AB	C1	AB	C1	AB	C1	Correct	Correct	Correct
1CPJ	A	C1	A4	C2	A	C1	A2	C2	A	C1	Outlier	Outlier	Outlier
1CPM	NA	NA	A	C1	A	C1	A	C1	A	C1	Correct	Correct	Correct
1CPN	NA	NA	A	C1	A	C1	A	C1	A	C1	Correct	Correct	Correct
1CPO	A	C1	A	C1	A	C1	A	C1	A	C1	Correct	Correct	Correct
1CPQ	A	C1	A	C1	A	C1	A	C1	A	C1	Correct	Correct	Correct
1CPR	A	C1	A	C1	A	C1	A	C1	A	C1	Correct	Correct	Correct
1CPS	A	C1	A	C1	A	C1	A	C1	A	C1	Correct	Correct	Correct
1CPT	NA	NA	A	C1	A	C1	A	C1	A	C1	Correct	Correct	Correct
1CPU	A	C1	A	C1	A	C1	A	C1	A	C1	Correct	Correct	Correct
1CPW	A	C1	A	C1	A	C1	A	C1	A	C1	Correct	Correct	Correct
1CPX	A	C1	A	C1	A	C1	A	C1	A	C1	Correct	Correct	Correct
1CPY	NA	NA	A3	C3	A	C1	A	C1	A	C1	Correct	Correct	Correct
1CQ1	A2	C2	A2	C2	A	C1	A2	C2	A2	C2	Correct	Correct	Correct
1CQ3	NA	NA	A2	C2	A	C1	A2	C2	A	C1	Outlier	Outlier	Outlier
1CQ4	NA	NA	A6B6	C6	AB	C1	A2B2	C1	A6B6	C1	Outlier	Correct	Outlier
1CQ6	A2	C2	A2	C2	A2	C2	A2	C2	A2	C2	Correct	Correct	Correct
1CQ7	A2	C2	A2	C2	A2	C2	A2	C2	A2	C2	Correct	Correct	Correct
1CQ8	A2	C2	A2	C2	A2	C2	A2	C2	A2	C2	Correct	Correct	Correct
1CQ9	A4	C2	A2	C2	A2	C2	A4	C2	A2	C2	Outlier	Correct	Outlier
1CQA	A	C1	A	C1	A	C1	A	C1	A	C1	Correct	Correct	Correct
1CQD	NA	NA	A	C1	A	C1	A	C1	A	C1	Correct	Correct	Correct
1CQE	A2	C2	A2	C2	A2	C2	A2	C2	A2	C2	Correct	Correct	Correct
1CQF	A5	C5	A	C1	A	C1	A5	C5	A	C1	Outlier	Outlier	Outlier
1CQI	A2B2	C2	A2B2	C2	AB	C1	A2B2	C2	A2B2	C2	Correct	Correct	Correct
1CQK	NA	NA	A2	C2	A2	C2	A2	C2	A2	C2	Correct	Correct	Correct
1CQM	A	C1	A8	C2	A	C1	A	C1	A	C1	Correct	Correct	Correct
1CQN	A	C1	A8	C2	A2	C2	A	C1	Inconclusive	C2	Inconclusive	Outlier	Inconclusive
1CQP	A	C1	A2	C2	A	C1	A	C1	A	C1	Correct	Correct	Correct
1CQQ	NA	NA	A	C1	A	C1	A	C1	A	C1	Correct	Correct	Correct
1CQR	A	C1	A4	C1	A2	C2	A	C1	Inconclusive	C1	Inconclusive	Correct	Inconclusive
1CQS	A2	C2	A2	C2	A2	C2	A2	C2	A2	C2	Correct	Correct	Correct
1CQV	A	C1	A	C1	A	C1	A	C1	A	C1	Correct	Correct	Correct
1CQW	A	C1	A	C1	A	C1	A	C1	A	C1	Correct	Correct	Correct
1CQX	A	C1	A2	C2	A	C1	A	C1	A	C1	Correct	Correct	Correct
1CQY	NA	NA	A2	C2	A	C1	A	C1	A	C1	Correct	Correct	Correct
1CQZ	A2	C2	A2	C2	A2	C2	A2	C2	A2	C2	Correct	Correct	Correct
1CR0	A6	H	A	C1	A	C1	A6	H	A	C1	Outlier	Outlier	Outlier
1CR1	A6	H	A	C1	A	C1	A6	H	A	C1	Outlier	Outlier	Outlier
1CR2	A6	H	A	C1	A	C1	A6	H	A	C1	Outlier	Outlier	Outlier
1CR4	A6	H	A	C1	A	C1	A6	H	A	C1	Outlier	Outlier	Outlier
1CR5	NA	NA	A	C1	A	C1	A	C1	A	C1	Correct	Correct	Correct
1CR6	A2	C2	A2	C2	A2	C2	A2	C2	A2	C2	Correct	Correct	Correct
1CR7	A4	C2	A2	C2	A2	C2	A4	C2	A2	C2	Outlier	Correct	Outlier
1CR9	AB	C1	AB	C1	AB	C1	AB	C1	AB	C1	Correct	Correct	Correct
1CRA	A	C1	A	C1	A	C1	A	C1	A	C1	Correct	Correct	Correct
1CRB	A	C1	A	C1	A	C1	A	C1	A	C1	Correct	Correct	Correct
1CRC	A	C1	A	C1	A	C1	A	C1	A	C1	Correct	Correct	Correct
1CRG	A	C1	A	C1	A	C1	A	C1	A	C1	Correct	Correct	Correct
1CRH	A	C1	A	C1	A	C1	A	C1	A	C1	Correct	Correct	Correct
1CRI	A	C1	A	C1	A	C1	A	C1	A	C1	Correct	Correct	Correct
1CRJ	A	C1	A	C1	A	C1	A2	C2	A	C1	Outlier	Outlier	Outlier
1CRK	A8	D4	A	C1	A	C1	A8	D4	A	C1	Outlier	Outlier	Outlier
1CRL	A	C1	A2	C2	A	C1	A	C1	A	C1	Correct	Correct	Correct
1CRM	A	C1	A	C1	A	C1	A	C1	A	C1	Correct	Correct	Correct
1CRN	A	C1	A	C1	A	C1	A	C1	A	C1	Correct	Correct	Correct
1CRU	A2	C2	A2	C2	A	C1	A2	C2	A2	C2	Correct	Correct	Correct
1CRW	A4	D2	A4	D2	A4	D2	A4	D2	A4	D2	Correct	Correct	Correct
1CRY	A	C1	A2	C2	A2	C2	A	C1	A2	C2	Outlier	Outlier	Outlier
1CRZ	A	C1	A	C1	A	C1	A	C1	A	C1	Correct	Correct	Correct
1CS0	A4B4	D2	AB	C1	AB	C1	A4B4	D2	AB	C1	Outlier	Outlier	Outlier
1CS1	NA	NA	A4	D2	A4	D2	A4	D2	A4	D2	Correct	Correct	Correct
1CS3	NA	NA	A2	C2	A2	C2	A	C1	A2	C2	Outlier	Outlier	Outlier
1CS6	NA	NA	A	C1	A	C1	A2	C1	A	C1	Outlier	Correct	Outlier
1CS8	NA	NA	A	C1	A	C1	A	C1	A	C1	Correct	Correct	Correct
1CSB	AB	C1	AB	C1	AB	C1	AB	C1	AB	C1	Correct	Correct	Correct
1CSC	A2	C2	A2	C2	A2	C2	A2	C2	A2	C2	Correct	Correct	Correct
1CSE	AB	C1	AB	C1	AB	C1	AB	C1	AB	C1	Correct	Correct	Correct
1CSG	NA	NA	A2	C2	A2	C2	A2	C2	A2	C2	Correct	Correct	Correct
1CSH	A2	C2	A2	C2	A2	C2	A2	C2	A2	C2	Correct	Correct	Correct
1CSI	A2	C2	A2	C2	A2	C2	A2	C2	A2	C2	Correct	Correct	Correct
1CSJ	A	C1	A2	C2	A	C1	A2	C2	A	C1	Outlier	Outlier	Outlier
1CSK	NA	NA	A	C1	A	C1	A	C1	A	C1	Correct	Correct	Correct
1CSM	A2	C2	A2	C2	A2	C2	A2	C2	A2	C2	Correct	Correct	Correct
1CSN	A2	C2	A	C1	A2	C2	A2	C2	A2	C2	Correct	Correct	Correct
1CSO	AB	C1	AB	C1	AB	C1	AB	C1	AB	C1	Correct	Correct	Correct
1CSP	A	C1	A	C1	A	C1	A	C1	A	C1	Correct	Correct	Correct
1CSQ	A	C1	A	C1	A	C1	A	C1	A	C1	Correct	Correct	Correct
1CSR	A2	C2	A2	C2	A2	C2	A2	C2	A2	C2	Correct	Correct	Correct
1CSS	A2	C2	A2	C2	A2	C2	A2	C2	A2	C2	Correct	Correct	Correct
1CSU	A	C1	A	C1	A	C1	A2	C2	A	C1	Outlier	Outlier	Outlier
1CSV	A	C1	A	C1	A	C1	A	C1	A	C1	Correct	Correct	Correct
[truncated: 74,937 more rows]
